# Supplementary material for: Electrochemical fluorescence modulation enables simultaneous multicolour imaging
Source: Nat Photonics. 2025 May 2;19(7):718–24. doi: 10.1038/s41566-025-01672-7 (PMC12226343; doi:10.1038/s41566-025-01672-7)
Supplement: Supplementary file 9 — Raw fluorescence intensity data. [file 41566_2025_1672_MOESM9_ESM.xlsx]

## Sheet: Sheet1
		ATTO655	STARred
		174.81	2894.36
		176.716	2894.43
		179.37	2898.55
		177.113	2904.25
		176.179	2912.9
		177.198	2926.31
		180.506	2942.03
		180.111	2962.4
		179.384	2986.51
		181.424	3019.46
		178.716	3060.65
		181.109	3112.3
		182.566	3178.5
		185.88	3265.8
		184.597	3373.89
		178.685	3500.84
		178.841	3639.59
		176.955	3777.42
		175.403	3901.7
		187.897	4005.21
		178.665	4085.44
		185.008	4138.03
		199.991	4169.85
		244.756	4189.24
		285.421	4204.34
		381.804	4214.04
		464.939	4221.59
		601.287	4227.36
		751.715	4231.3
		904.837	4234.06
		1062.17	4237.15
		1228.24	4240.43
		1400.07	4242.08
		1580.26	4243.31
		1761.5	4245.63
		1954.46	4248.32
		2178.82	4250.07
		2439.45	4251.68
		2803.61	4254.4
		3317.81	4260.19
		4006.1	4267.69
		4881.21	4276.96
		5847.28	4290.65
		6821.04	4307.59
		7665.83	4326.92
		8288.29	4347.78
		8739.21	4368.39
		8994.8	4389.31
		9239.24	4407.85
		9334.85	4426.43
		9421.29	4441.81
		9442.71	4455.58
		9456.37	4467.46
		9466.84	4477.83
		9460.15	4484.44
		9464.95	4489.64
		9482.54	4494.02
		9500.04	4497.56
		9511.24	4502.5
		9477.05	4504.34
		9449.22	4508.62
		9477.61	4510.09
		9454.99	4512.48
		9432.31	4515.19
		9393.26	4514.93
		9412.23	4516.67
		9397.73	4516.33
		9381.08	4517.77
		9377.99	4518.1
		9381.3	4515.79
		9361.87	4513.71
		9325.65	4510.69
		9335.37	4506.88
		9274.16	4502.25
		9293.93	4496.42
		9256.18	4491.57
		9228.49	4486.61
		9211.52	4481.64
		9213.37	4477.68
		9193.82	4471.41
		9170.72	4467.08
		9129.56	4460.28
		9101.21	4453.48
		9089.37	4444.68
		9059.46	4435.93
		9025.57	4428.19
		9022.27	4416.09
		9007.71	4404.7
		8983.56	4392.5
		8932.67	4379.54
		8902.08	4364.74
		8855.14	4347.45
		8834.02	4331.46
		8809.01	4314.31
		8775.97	4296.06
		8709.77	4279.8
		8676.35	4262.28
		8572.79	4247.37
		8471.66	4234.44
		8280.07	4225.23
		8041.96	4216
		7629.62	4207.11
		7148.39	4202.63
		6550.33	4198.18
		5880.81	4195.5
		5223.43	4191.37
		4665.84	4189.49
		4185.47	4189.53
		3863.93	4189.31
		3618.11	4187.69
		3437.45	4184.02
		3306.2	4180.95
		3204.46	4178.87
		3114.64	4174.69
		3034.63	4168.35
		2954.61	4163.99
		2864.43	4162.13
		2791.84	4157.91
		2684.48	4153.27
		2606.98	4148.99
		2451.5	4143.01
		2330.1	4135.84
		2165.47	4124.09
		1981.68	4112.05
		1768.63	4095.04
		1581.71	4073.94
		1389.14	4051.62
		1213.17	4022.89
		1063.16	3990.58
		930.65	3952.39
		797.986	3910.18
		690.855	3863.81
		605.296	3812.04
		538.893	3758.94
		480.517	3703.07
		419.32	3647.59
		329.047	3593.59
		266.798	3539.71
		233.681	3488.93
		220.537	3440.32
		207.133	3393.33
		169.576	3347.55
		197.581	3302.36
		195.545	3258.15
		189.143	3214.97
		188.418	3172.25
		192.24	3130.58
		167.278	3091.1
		182.945	3052.55
		166.743	3018.41
		168.044	2987.32
		169.041	2960.84
		198.74	2937.75
		194.798	2920.66
		194.085	2907.15
		195.647	2895.49
		163.324	2889.29
		161.936	2884.22
