# Supplementary material for: Electrochemical fluorescence modulation enables simultaneous multicolour imaging
Source: Nat Photonics. 2025 May 2;19(7):718–24. doi: 10.1038/s41566-025-01672-7 (PMC12226343; doi:10.1038/s41566-025-01672-7)
Supplement: Supplementary file 10 — Raw fluorescence intensity data and box-plot data. [file 41566_2025_1672_MOESM10_ESM.xlsx]

## Sheet: Fig.2b
		Frame	GFP	Alexa488	mcherry	Alexa568	Star635	ATTO655	E
		1	0.95074	0.27933	0.61857	0.51521	0.16677	0.01169	-0.8
		2	0.9318	0.34645	0.63382	0.57244	0.23513	0.01328	-0.69444
		3	0.93259	0.558	0.63636	0.71591	0.54903	0.01104	-0.58889
		4	0.94684	0.814	0.64162	0.8161	0.6511	0.01263	-0.48333
		5	0.95339	0.923	0.65129	0.85639	0.70188	0.08437	-0.37778
		6	0.9787	0.94819	0.6651	0.87801	0.91028	0.23756	-0.27222
		7	0.96463	0.96454	0.65198	0.95788	0.96356	0.7026	-0.16667
		8	0.96982	0.96917	0.85061	0.99034	0.98341	0.94981	-0.06111
		9	0.98176	0.99028	0.94781	1	1	0.9999	0.04444
		10	1	1	1	0.99265	0.98736	1	0.15
		11	0.98278	0.94947	0.9513	0.99362	0.97622	0.94218	0.04444
		12	0.97337	0.96039	0.91291	0.9749	0.91141	0.8613	-0.06111
		13	0.97096	0.95359	0.87136	0.9548	0.7509	0.65024	-0.16667
		14	0.9653	0.95354	0.85121	0.91883	0.70579	0.42086	-0.27222
		15	0.95594	0.923	0.77756	0.85274	0.62031	0.28669	-0.37778
		16	0.92726	0.814	0.75767	0.83258	0.48443	0.08566	-0.48333
		17	0.9073	0.5433	0.68475	0.77464	0.29172	0.01184	-0.58889
		18	0.86799	0.38291	0.66387	0.58303	0.1549	0.01003	-0.69444
		19	0.86426	0.27442	0.66932	0.5168	0.12556	0.00959	-0.8

## Sheet: Fig.2e
			Crosstalk factor for pairs of unmixed images
			GFP-Alexa488	mCherry-Alexa568	ATTO655-STAR635
			0.01305	0.01126	0.04881
			0.02801	0.02114	0.04363
			0.03209	-0.00352	0.03003
			-0.00314	0.0224	0.04647
			0.019	0.0022	0.025
