# Supplementary material for: Electrochemical fluorescence modulation enables simultaneous multicolour imaging
Source: Nat Photonics. 2025 May 2;19(7):718–24. doi: 10.1038/s41566-025-01672-7 (PMC12226343; doi:10.1038/s41566-025-01672-7)
Supplement: Supplementary file 11 — Raw fluorescence intensity data and box-plot data. [file 41566_2025_1672_MOESM11_ESM.xlsx]

## Sheet: Fig.3b
		Alexa555	Alexa594	mCherry	Alexa568	E
		0.86492	0.75809	0.59134	0.48504	-0.85
		0.87914	0.79338	0.59246	0.59244	-0.73889
		0.89359	0.88433	0.57925	0.75907	-0.62778
		0.9259	0.94649	0.5831	0.8361	-0.51667
		0.94098	0.96556	0.61329	0.85639	-0.40556
		0.978	0.98916	0.62091	0.88009	-0.29444
		0.99237	0.99973	0.77752	0.96788	-0.18333
		0.97994	0.99218	0.95523	0.98034	-0.07222
		0.97929	0.98333	1	0.99845	0.03889
		0.97821	0.97723	0.99689	1	0.15
		0.97924	0.97522	0.99169	0.99362	0.03889
		0.97964	0.97393	0.96359	0.9749	-0.07222
		0.98198	0.95235	0.87502	0.9548	-0.18333
		0.98636	0.90477	0.78697	0.91883	-0.29444
		0.98363	0.87263	0.72223	0.83274	-0.40556
		0.94785	0.85807	0.66927	0.80258	-0.51667
		0.91927	0.8393	0.61532	0.75372	-0.62778
		0.89044	0.80928	0.57078	0.56141	-0.73889
		0.88542	0.79753	0.54739	0.45367	-0.85

## Sheet: Fig.3e
		Crosstalk factors for pairs of unmixed images
		Alexa555-Alexa568	Alexa555-Alexa594	Alexa555-mCherry	Alexa568-Alexa594	Alexa568-mCherry	Alexa594-mCherry
		0.02919	0.00469	-0.00895	0.00613	-0.03409	0.00322
		0.03577	0.00452	-0.00748	0.0286	-0.01021	-0.00289
		0.03	0.00502	-0.02503	-0.00584	-0.01171	0.00159
		-0.02566	0.01474	-0.000809865	-0.01397	-0.01077	0.00635
		-0.00135	0.0143	-0.02955	0.03488	-0.02351	-0.00393
		0.01248	0.00667	-0.00197	0.02986	-0.00202	0.00349
