# Supplementary material for: Electrochemical fluorescence modulation enables simultaneous multicolour imaging
Source: Nat Photonics. 2025 May 2;19(7):718–24. doi: 10.1038/s41566-025-01672-7 (PMC12226343; doi:10.1038/s41566-025-01672-7)
Supplement: Supplementary file 12 — Raw fluorescence intensity data and box-plot data. [file 41566_2025_1672_MOESM12_ESM.xlsx]

## Sheet: Fig. 4b
			E/V	STAR635	red	SiR	ATTO655	ATTO 647N
			-0.7	0.22032	0.85149	0.71043	0.02809	-0.72239
			-0.4	0.61742	0.94849	0.73455	0.02829	-0.8321
			-0.35	0.63129	0.96807	0.83225	0.03972	-0.85126
			-0.3	0.68035	0.977	0.87033	0.07819	-0.87935
			-0.15	0.86377	0.989	0.89382	0.20615	-0.94571
			0.15	1	1	1	1	1

## Sheet: Fig. 4e
			ATTO655-SiR	ATTO655-STAR635	ATTO655-STARred	SiR-STAR635	SiR-STARred	STAR635-STARred
			-0.00146	0.01585	0.00278	0.00515	-0.00117	-2.67e-06
			0.00601	0.03037	-0.01514	0.01176	-0.00878	0.01509
			0.01173	0.04844	0.00503	0.00772	-0.00548	-0.000495006
			0.00627	0.03824	0.025	-0.01132	-0.02771	0.00219
			0.00453	0.02971	0.01298	0.01198	0.00438	0.00137
