# Supplementary material for: Electrochemical fluorescence modulation enables simultaneous multicolour imaging
Source: Nat Photonics. 2025 May 2;19(7):718–24. doi: 10.1038/s41566-025-01672-7 (PMC12226343; doi:10.1038/s41566-025-01672-7)
Supplement: Supplementary file 13 — Raw fluorescence intensity data. [file 41566_2025_1672_MOESM13_ESM.xlsx]

## Sheet: ExFig1a
			E/V	PBS	Gloyx_redox	Gloxy
			-0.8	1	0.04847	0.84684
			-0.8	0.99945	0.04312	0.84684
			-0.8	0.99935	0.03829	0.84772
			-0.8	0.99883	0.03544	0.84542
			-0.8	0.99869	0.03175	0.84505
			-0.8	0.99844	0.0292	0.84417
			-0.8	0.99715	0.02703	0.84498
			-0.8	0.99714	0.025	0.84354
			-0.8	0.99681	0.02424	0.84374
			-0.8	0.99592	0.02226	0.8446
			-0.8	0.99532	0.02159	0.84447
			-0.8	0.99613	0.01785	0.84347
			-0.8	0.99546	0.01785	0.84466
			-0.8	0.99464	0.01785	0.84423
			-0.8	0.9943	0.01841	0.84427
			-0.8	0.99487	0.01982	0.84393
			-0.8	0.99309	0.01982	0.84299
			-0.8	0.99308	0.01754	0.84401
			-0.8	0.99208	0.01746	0.8429
			-0.8	0.99159	0.01728	0.84052
			-0.8	0.99061	0.0165	0.84044
			-0.8	0.98986	0.01696	0.84095
			-0.8	0.98988	0.01728	0.84236
			-0.8	0.98873	0.01476	0.84117
			-0.8	0.98765	0.01271	0.84317
			-0.8	0.98772	0.01214	0.84212
			-0.8	0.98711	0.01233	0.842
			-0.8	0.9864	0.01085	0.84186
			-0.8	0.98661	0.01138	0.84133
			-0.8	0.98587	0.01103	0.84097
			-0.8	0.98615	0.01142	0.84138
			-0.8	0.98477	0.01188	0.84239
			-0.8	0.9843	0.01198	0.84142
			-0.8	0.98378	0.01138	0.84149
			-0.8	0.98312	0.01259	0.8386
			-0.8	0.98374	0.01247	0.84149
			-0.8	0.9834	0.01284	0.84256
			-0.8	0.98125	0.0119	0.84532
			-0.8	0.98217	0.01085	0.84367
			-0.8	0.98181	0.0117	0.84304
			-0.8	0.98158	0.0104	0.84374
			-0.8	0.98107	0.01014	0.84284
			-0.8	0.98037	0.01116	0.84365
			-0.8	0.97989	0.01055	0.84043
			-0.8	0.97836	0.01156	0.84322
			-0.8	0.97832	0.01195	0.83918
			-0.8	0.97826	0.01195	0.83935
			-0.8	0.97754	0.01061	0.8393
			-0.8	0.97699	0.01085	0.84023
			0.15	0.9767	0.4644	0.8472
			0.15	0.976	0.95838	0.85475
			0.15	0.97529	0.9628	0.86116
			0.15	0.9754	0.97692	0.86867
			0.15	0.97459	0.98157	0.87518
			0.15	0.97435	0.9788	0.88173
			0.15	0.97349	0.98601	0.89023
			0.15	0.97289	0.98968	0.89585
			0.15	0.97243	0.99096	0.90067
			0.15	0.97231	0.98856	0.90531
			0.15	0.97251	0.98961	0.90843
			0.15	0.97217	0.99258	0.91576
			0.15	0.97144	0.99119	0.91922
			0.15	0.97083	0.99165	0.92174
			0.15	0.97039	0.99313	0.92831
			0.15	0.96937	0.98981	0.93059
			0.15	0.96926	1	0.93667
			0.15	0.96912	0.99307	0.93912
			0.15	0.96755	0.99404	0.94302
			0.15	0.9675	0.99444	0.94498
			0.15	0.96756	0.99133	0.94823
			0.15	0.96492	0.99498	0.94927
			0.15	0.96336	0.99011	0.95196
			0.15	0.96236	0.99517	0.95326
			0.15	0.9608	0.99339	0.95508
			0.15	0.96043	0.9932	0.95731
			0.15	0.95945	0.97909	0.96076
			0.15	0.9592	0.99316	0.96084
			0.15	0.95954	0.99537	0.96227
			0.15	0.959	0.9773	0.96573
			0.15	0.95827	0.98125	0.96861
			0.15	0.95731	0.97762	0.96964
			0.15	0.95763	0.9899	0.97201
			0.15	0.95717	0.98871	0.97191
			0.15	0.95737	0.98745	0.97556
			0.15	0.95643	0.98725	0.97766
			0.15	0.95583	0.98298	0.97946
			0.15	0.95533	0.9892	0.9798
			0.15	0.95579	0.9857	0.98148
			0.15	0.9559	0.98833	0.98238
			0.15	0.95553	0.98098	0.9836
			0.15	0.95559	0.98221	0.98469
			0.15	0.95551	0.98415	0.98629
			0.15	0.95486	0.98211	0.98745
			0.15	0.95476	0.98819	0.98946
			0.15	0.95475	0.9802	0.98953
			0.15	0.95442	0.9802	0.98949
			0.15	0.95361	0.98279	0.99257
			0.15	0.95446	0.98361	0.99426
			0.15	0.95279	0.9802	0.99424
			0.15	0.95384	0.98524	0.9946
			0.15	0.95218	0.98033	0.99596
			0.15	0.95216	0.9799	0.99674
			0.15	0.95238	0.98141	0.9984
			0.15	0.95204	0.98087	0.99892
			0.15	0.95135	0.98261	1
			-0.8	0.95146	0.54184	0.98607
			-0.8	0.95167	0.25912	0.97795
			-0.8	0.95147	0.16285	0.96939
			-0.8	0.95113	0.12211	0.96382
			-0.8	0.9508	0.09738	0.95766
			-0.8	0.95024	0.06946	0.95107
			-0.8	0.94998	0.07215	0.94496
			-0.8	0.94967	0.0626	0.94067
			-0.8	0.94882	0.05521	0.93494
			-0.8	0.94869	0.05133	0.93084
			-0.8	0.9488	0.05133	0.92825
			-0.8	0.94813	0.04361	0.92356
			-0.8	0.94816	0.03884	0.91961
			-0.8	0.9486	0.03494	0.91613
			-0.8	0.94687	0.03385	0.91488
			-0.8	0.94542	0.03204	0.91253
			-0.8	0.94611	0.03062	0.90884
			-0.8	0.94551	0.02821	0.90515
			-0.8	0.94633	0.02732	0.90485
			-0.8	0.94574	0.02627	0.9022
			-0.8	0.94548	0.02422	0.90069
			-0.8	0.94467	0.02259	0.89834
			-0.8	0.94483	0.02154	0.89582
			-0.8	0.94456	0.0195	0.89302
			-0.8	0.94393	0.01718	0.89037
			-0.8	0.94281	0.01736	0.88804
			-0.8	0.9422	0.01729	0.88555
			-0.8	0.9412	0.0176	0.88441
			-0.8	0.94152	0.01787	0.8828
			-0.8	0.94147	0.01704	0.88188
			-0.8	0.94049	0.01535	0.88048
			-0.8	0.94037	0.01421	0.8819
			-0.8	0.94008	0.01278	0.88017
			-0.8	0.9388	0.01051	0.87791
			-0.8	0.93822	0.01054	0.87506
			-0.8	0.93856	0.00831	0.87384
			-0.8	0.93805	0.00754	0.87379
			-0.8	0.93663	0.00741	0.87323
			-0.8	0.93625	0.00752	0.87175
			-0.8	0.93648	0.00754	0.87181
			-0.8	0.93602	0.00697	0.87191
			-0.8	0.93538	0.00697	0.86972
			-0.8	0.93506	0.00703	0.8707
			-0.8	0.93442	0.00792	0.8692
			-0.8	0.93349	0.00857	0.86808
			-0.8	0.93345	0.00916	0.87131
			-0.8	0.93285	0.00853	0.87005
			-0.8	0.93334	0.00968	0.86875
			-0.8	0.93233	0.00903	0.86951
			-0.8	0.93194	0.00941	0.86672
			-0.8	0.93144	0.00973	0.86717
			-0.8	0.93149	0.0097	0.866
			-0.8	0.93065	0.00925	0.86688
			-0.8	0.93053	0.01009	0.86528
			-0.8	0.93015	0.00937	0.86622
			-0.8	0.92969	0.0083	0.86528
			-0.8	0.92845	0.00937	0.86622
			-0.8	0.92798	0.0083	0.86528

## Sheet: Exfig1c
					ATTO 655	1st 5	last 5cycles
		ATTO 655 105 cycles			t/s	Normalized Fluo
		Raw fluor			0.01339	0.0606	0.05421
		242.722			0.02679	0.05736	0.05464
		239.264			0.04018	0.05542	0.0528
		237.206			0.05357	0.05419	0.05182
		235.889			0.06696	0.05358	0.05146
		235.24			0.08036	0.05318	0.05096
		234.811			0.09375	0.05367	0.05164
		235.338			0.10714	0.05534	0.05234
		237.115			0.12054	0.05817	0.05393
		240.129			0.13393	0.06901	0.05967
		251.682			0.14732	0.10867	0.08551
		293.945			0.16071	0.16595	0.14037
		354.978			0.17411	0.24473	0.22458
		438.93			0.1875	0.4953	0.47618
		705.939			0.20089	0.85816	0.84887
		1092.61			0.21429	0.96518	0.96558
		1206.65			0.22768	0.98425	0.98738
		1226.97			0.24107	0.99032	0.99318
		1233.44			0.25446	0.99141	0.9953
		1234.6			0.26786	0.992	0.99591
		1235.23			0.28125	0.99186	0.99819
		1235.08			0.29464	0.99346	0.99993
		1236.79			0.30804	0.99089	1
		1234.05			0.32143	0.98964	0.99994
		1232.71			0.33482	0.98921	0.99462
		1232.26			0.34821	0.97966	0.99009
		1222.08			0.36161	0.96315	0.97497
		1204.49			0.375	0.88474	0.9042
		1120.93			0.38839	0.68451	0.70981
		907.564			0.40179	0.50807	0.50911
		719.549			0.41518	0.42437	0.4089
		630.355			0.42857	0.37004	0.34948
		572.465			0.44196	0.31359	0.28966
		512.31			0.45536	0.25916	0.23598
		454.304			0.46875	0.21944	0.20205
		411.982			0.48214	0.19162	0.17472
		382.336			0.49554	0.16998	0.15483
		359.273			0.50893	0.14817	0.13333
		336.034			0.52232	0.12555	0.11313
		311.937			0.53571	0.10819	0.09721
		293.433			0.54911	0.09472	0.08477
		279.08			0.5625	0.08404	0.07571
		267.694			0.57589	0.07482	0.06861
		257.879			0.58929	0.0673	0.06229
		249.86			0.60268	0.06177	0.05748
		243.97			0.61607	0.05844	0.05462
		240.424			0.62946	0.05625	0.0528
		238.089			0.64286	0.05471	0.05114
		236.442			0.65625	0.05401	0.05
		235.7			0.66964	0.05288	0.05051
		234.496			0.68304	0.05345	0.05073
		235.104			0.69643	0.05425	0.051
		235.959			0.70982	0.05536	0.05232
		237.133			0.72321	0.06181	0.05636
		244.012			0.73661	0.08962	0.07194
		273.647			0.75	0.1429	0.1172
		330.426			0.76339	0.20896	0.18527
		400.81			0.77679	0.3699	0.35037
		572.314			0.79018	0.75227	0.73595
		979.767			0.80357	0.94508	0.9395
		1185.23			0.81696	0.9823	0.98134
		1224.89			0.83036	0.99	0.98922
		1233.1			0.84375	0.99274	0.98951
		1236.02			0.85714	0.99632	0.99067
		1239.83			0.87054	0.99743	0.99306
		1241.01			0.88393	0.99815	0.99429
		1241.78			0.89732	1	0.99598
		1243.75			0.91071	0.99917	0.99458
		1242.87			0.92411	0.99808	0.99236
		1241.71			0.9375	0.99779	0.98694
		1241.39			0.95089	0.98459	0.97804
		1227.33			0.96429	0.93521	0.93896
		1174.71			0.97768	0.77032	0.79136
		999.005			0.99107	0.56173	0.56838
		776.725			1.00446	0.45007	0.43636
		657.742			1.01786	0.38899	0.37022
		592.654			1.03125	0.33621	0.31169
		536.41			1.04464	0.27821	0.2556
		474.605			1.05804	0.23145	0.21151
		424.783			1.07143	0.20119	0.18346
		392.54			1.08482	0.17783	0.16177
		367.641			1.09821	0.15488	0.14189
		343.184			1.11161	0.13115	0.12079
		317.899			1.125	0.1125	0.10298
		298.022			1.13839	0.09901	0.0899
		283.652			1.15179	0.08765	0.07934
		271.543			1.16518	0.07796	0.07109
		261.222			1.17857	0.07013	0.06455
		252.876			1.19196	0.06359	0.05959
		245.906			1.20536	0.05913	0.05565
		241.159			1.21875	0.0568	0.05333
		238.668			1.23214	0.05505	0.05197
		236.81			1.24554	0.05378	0.05165
		235.453			1.25893	0.05312	0.05119
		234.75			1.27232	0.05297	0.05158
		234.59			1.28571	0.05347	0.05188
		235.126			1.29911	0.05521	0.05298
		236.983			1.3125	0.05866	0.05363
		240.653			1.32589	0.07554	0.06269
		258.646			1.33929	0.12014	0.09769
		306.172			1.35268	0.18115	0.15676
		371.18			1.36607	0.28645	0.2648
		483.385			1.37946	0.60953	0.58762
		827.67			1.39286	0.90518	0.89504
		1142.71			1.40625	0.96887	0.96626
		1210.58			1.41964	0.98326	0.98142
		1225.92			1.43304	0.98627	0.98611
		1229.13			1.44643	0.98725	0.98895
		1230.17			1.45982	0.98705	0.9916
		1229.95			1.47321	0.99	0.99167
		1233.1			1.48661	0.98756	0.98991
		1230.5			1.5	0.98569	0.98777
		1228.5			1.51339	0.98613	0.98808
		1228.97			1.52679	0.98362	0.98683
		1226.3			1.54018	0.97363	0.97922
		1215.65			1.55357	0.94605	0.9561
		1186.27			1.56696	0.83436	0.85748
		1067.25			1.58036	0.62076	0.63915
		839.637			1.59375	0.47496	0.46813
		684.265			1.60714	0.40625	0.38749
		611.048			1.62054	0.35236	0.33051
		553.619			1.63393	0.29555	0.2721
		493.087			1.64732	0.24508	0.22337
		439.308			1.66071	0.2092	0.19089
		401.071			1.67411	0.1831	0.16856
		373.254			1.6875	0.16143	0.14915
		350.165			1.70089	0.13753	0.12736
		324.7			1.71429	0.11699	0.10801
		302.814			1.72768	0.10186	0.09326
		286.687			1.74107	0.08997	0.0814
		274.02			1.75446	0.07977	0.07306
		263.153			1.76786	0.07137	0.06672
		254.196			1.78125	0.0637	0.06075
		246.03			1.79464	0.05924	0.05712
		241.274			1.80804	0.05576	0.05452
		237.56			1.82143	0.05392	0.0529
		235.599			1.83482	0.05372	0.05134
		235.393			1.84821	0.05283	0.051
		234.439			1.86161	0.05276	0.0513
		234.367			1.875	0.05268	0.05194
		234.285			1.88839	0.05353	0.05226
		235.185			1.90179	0.0553	0.05318
		237.078			1.91518	0.06497	0.05809
		247.375			1.92857	0.10153	0.08102
		286.34			1.94196	0.15925	0.13317
		347.846			1.95536	0.23495	0.2106
		428.51			1.96875	0.46364	0.44002
		672.209			1.98214	0.83142	0.81384
		1064.11			1.99554	0.95448	0.94502
		1195.24			2.00893	0.97803	0.97172
		1220.34			2.02232	0.98308	0.98003
		1225.73			2.03571	0.98598	0.98495
		1228.81			2.04911	0.9872	0.98469
		1230.11			2.0625	0.98684	0.98717
		1229.73			2.07589	0.98663	0.9873
		1229.51			2.08929	0.98814	0.98766
		1231.12			2.10268	0.9852	0.98696
		1227.98			2.11607	0.98663	0.98509
		1229.51			2.12946	0.98064	0.9815
		1223.13			2.14286	0.96621	0.96452
		1207.75			2.15625	0.89087	0.90405
		1127.47			2.16964	0.69902	0.72104
		923.029			2.18304	0.51554	0.51614
		727.505			2.19643	0.4256	0.41057
		631.673			2.20982	0.37165	0.35143
		574.18			2.22321	0.31521	0.29224
		514.04			2.23661	0.25984	0.23816
		455.036			2.25	0.21861	0.20136
		411.1			2.26339	0.19038	0.1751
		381.014			2.27679	0.16833	0.15612
		357.515			2.29018	0.14571	0.13604
		333.416			2.30357	0.1243	0.11566
		310.602			2.31696	0.10604	0.09977
		291.138			2.33036	0.09353	0.08628
		277.807			2.34375	0.08299	0.07686
		266.582			2.35714	0.07356	0.06964
		256.536			2.37054	0.06629	0.06314
		248.78			2.38393	0.06057	0.05878
		242.689			2.39732	0.05702	0.05526
		238.902			2.41071	0.05481	0.05358
		236.55			2.42411	0.05313	0.05196
		234.757			2.4375	0.05224	0.05115
		233.814			2.45089	0.05166	0.05126
		233.194			2.46429	0.0517	0.05184
		233.241			2.47768	0.05241	0.05147
		233.997			2.49107	0.05395	0.05233
		235.63			2.50446	0.05964	0.05579
		241.703			2.51786	0.08423	0.0696
		267.897			2.53125	0.13714	0.112
		324.285			2.54464	0.20047	0.1764
		391.773			2.55804	0.34857	0.32607
		549.584			2.57143	0.7181	0.70385
		943.355			2.58482	0.92821	0.92991
		1167.25			2.59821	0.96875	0.97788
		1210.46			2.61161	0.97907	0.98978
		1221.45			2.625	0.9835	0.99182
		1226.17			2.63839	0.98416	0.99324
		1226.87			2.65179	0.98296	0.99302
		1225.6			2.66518	0.98383	0.99159
		1226.52			2.67857	0.9839	0.99125
		1226.59			2.69196	0.9816	0.99053
		1224.15			2.70536	0.9809	0.98626
		1223.4			2.71875	0.9764	0.98372
		1218.6			2.73214	0.96753	0.97387
		1209.15			2.74554	0.92621	0.93766
		1165.12			2.75893	0.77469	0.80108
		1003.67			2.77232	0.56487	0.57824
		780.071			2.78571	0.44946	0.43934
		657.089			2.79911	0.38801	0.36981
		591.617			2.8125	0.33309	0.31231
		533.09			2.82589	0.2756	0.25594
		471.823			2.83929	0.22998	0.21169
		423.217			2.85268	0.19888	0.18305
		390.072			2.86607	0.17742	0.16281
		367.203			2.87946	0.15322	0.14272
		341.417			2.89286	0.13087	0.1219
		317.604			2.90625	0.11073	0.10411
		296.143			2.91964	0.09828	0.0907
		282.872			2.93304	0.08508	0.08053
		268.805			2.94643	0.07539	0.07254
		258.477			2.95982	0.06748	0.06558
		250.052			2.97321	0.06067	0.06021
		242.791			2.98661	0.05789	0.05665
		239.838			3	0.05555	0.05429
		237.336			3.01339	0.05136	0.05275
		232.875			3.02679	0.05064	0.05147
		232.109			3.04018	0.0502	0.05121
		231.643			3.05357	0.05	0.05133
		231.426
		231.949
		233.827
		236.793
		252.422
		301.358
		364.9
		467.375
		789.507
		1119.75
		1199.63
		1216.79
		1219.76
		1219.58
		1220.21
		1223.17
		1220.97
		1219.76
		1218.99
		1217.6
		1210.2
		1185.45
		1077.01
		851.266
		688.181
		610.618
		552.695
		491.345
		437.538
		398.71
		372.172
		349.176
		324.334
		302.478
		285.154
		272.114
		261.448
		252.747
		245.135
		239.976
		236.507
		234.016
		233.01
		232.704
		231.503
		231.592
		232.737
		235.137
		243.84
		280.023
		341.205
		417.91
		638.798
		1036.59
		1184.11
		1210.02
		1216.62
		1219.48
		1219.15
		1221.23
		1221.4
		1222.09
		1221.42
		1218.35
		1216.46
		1201.64
		1133.23
		936.017
		732.298
		633.258
		571.925
		513.805
		454.042
		410.596
		381.06
		356.623
		330.125
		308.848
		289.754
		276.492
		263.254
		253.52
		247.842
		242.387
		238.413
		236.017
		234.108
		233.236
		232.524
		232.156
		232.836
		233.776
		238.516
		261.997
		317.604
		384.693
		529.089
		912.11
		1159.23
		1209.04
		1219.59
		1225.44
		1227.15
		1227.07
		1225.87
		1226.46
		1223.6
		1221.77
		1218.45
		1209.01
		1168.1
		1019.75
		791.475
		658.453
		591.533
		533.796
		473.496
		424.703
		387.249
		362.16
		337.605
		313.812
		294.496
		278.98
		266.932
		256.951
		248.764
		241.639
		237.699
		236.431
		234.063
		230.896
		232.551
		232.452
		230.969
		234.258
		236.623
		248.904
		295.94
		357.425
		455.969
		752.502
		1099.61
		1191.51
		1210.43
		1216.1
		1216.71
		1217.04
		1215.81
		1214.84
		1216.18
		1213.68
		1210.81
		1204.31
		1183.35
		1084.02
		862.823
		690.404
		608.806
		551.219
		490.855
		437.138
		397.461
		369.672
		345.962
		321.604
		300.098
		282.275
		269.497
		258.998
		250.351
		244.926
		238.241
		236.405
		232.395
		231.452
		230.021
		229.617
		229.868
		230.844
		235.293
		240.771
		273.049
		332.437
		407.94
		609.851
		1002.26
		1164.35
		1194.97
		1205.43
		1209.13
		1208.99
		1210.13
		1209.21
		1210.26
		1207.88
		1207.36
		1202.61
		1190.49
		1130.1
		944.794
		735.909
		630.717
		570.345
		512.836
		455.034
		408.122
		378.124
		353.664
		330.558
		307.083
		287.874
		273.904
		262.502
		253.149
		247.386
		239.55
		235.847
		233.226
		232.015
		231.133
		232.229
		230.24
		233.052
		232.351
		237.636
		257.21
		311.005
		377.694
		509.341
		872.67
		1141.58
		1195.92
		1207.18
		1210.89
		1212.87
		1212.57
		1214.93
		1212.08
		1211.88
		1209.72
		1207.35
		1200.8
		1162.74
		1026.16
		799.743
		658.729
		592.401
		533.743
		474.018
		423.092
		387.25
		361.688
		339.882
		316.081
		293.649
		278.027
		265.989
		256.497
		248.098
		241.46
		236.851
		236.033
		232.105
		230.769
		230.014
		229.955
		232.246
		233.856
		236.046
		247.247
		290.282
		353.356
		443.947
		717.284
		1074.2
		1175.1
		1193.08
		1201.27
		1203.8
		1203.38
		1202.56
		1207.01
		1209.49
		1208.87
		1208.74
		1202.39
		1179.77
		1092.25
		876.566
		696.613
		611.495
		553.897
		494.573
		438.435
		397.79
		370.068
		346.778
		323.042
		301.537
		284.221
		270.993
		260.711
		249.684
		244.619
		239.686
		236.448
		232.11
		232.545
		229.281
		230.868
		231.14
		232.25
		232.252
		238.931
		270.333
		329.385
		401.622
		584.868
		977.69
		1157.78
		1190.14
		1199.36
		1198.69
		1201.88
		1199.89
		1203.02
		1202.37
		1201.2
		1198.81
		1196.3
		1182.71
		1129.26
		955.917
		741.98
		633.261
		571.377
		513.433
		454.666
		408.765
		377.816
		353.194
		331.01
		307.797
		288.561
		273.81
		262.826
		253.692
		245.771
		239.059
		236.13
		233.18
		231.672
		230.574
		229.966
		230.236
		230.949
		232.398
		236.575
		254.442
		305.258
		370.299
		491.33
		835.296
		1116.48
		1182.28
		1194.45
		1196.62
		1199.96
		1202.3
		1202.58
		1202.87
		1202.88
		1200.76
		1201.05
		1192.9
		1160.4
		1036.21
		809.796
		660.913
		591.601
		535.051
		474.861
		421.5
		387.435
		361.512
		339.387
		315.115
		295.085
		278.636
		266.655
		256.764
		248.511
		242.03
		237.786
		234.79
		232.776
		231.461
		230.194
		229.767
		230.58
		231.468
		233.57
		243.471
		283.194
		345.793
		431.555
		684.239
		1052.56
		1168.79
		1189.52
		1197.74
		1200.35
		1201.7
		1200.56
		1202.72
		1202.47
		1198.74
		1197.56
		1191.38
		1172.25
		1094.79
		889.501
		700.776
		612.103
		553.732
		495.369
		438.699
		397.868
		369.313
		346.563
		323.229
		300.993
		283.254
		268.19
		256.913
		250.39
		243.33
		237.993
		234.689
		232.364
		231.587
		230.219
		229.981
		230.578
		229.264
		231.186
		238.99
		265.701
		321.405
		392.446
		560.679
		942.992
		1139.58
		1179.25
		1189.11
		1190.66
		1194.03
		1193.2
		1192.58
		1194.29
		1194.99
		1191.68
		1187.93
		1176.66
		1131.29
		967.827
		750.268
		632.952
		571.349
		515.62
		454.444
		405.781
		376.092
		353.397
		329.706
		305.472
		288.554
		272.179
		261.303
		251.824
		245.799
		240.215
		235.347
		233.228
		231.952
		230.583
		229.773
		229.191
		230.275
		232.324
		234.977
		250.963
		298.938
		364.91
		476.028
		798.497
		1102.15
		1171.44
		1184.77
		1191.28
		1192.58
		1192.43
		1192.29
		1193.53
		1190.87
		1192.55
		1188.09
		1180.61
		1151.57
		1038.07
		817.88
		661.06
		591.135
		533.57
		475.454
		421.472
		385.138
		359.22
		337.507
		313.882
		293.835
		277.296
		265.588
		255.77
		248.05
		241.188
		236.086
		233.531
		231.289
		230.745
		229.627
		229.192
		229.984
		230.64
		232.654
		242.324
		278.854
		338.052
		420.811
		649.74
		1018.42
		1146.26
		1171.59
		1180.06
		1180.23
		1180.57
		1183.65
		1185.8
		1183.34
		1183.58
		1179.35
		1177.46
		1163.04
		1092.64
		896.532
		703.994
		609.597
		552.397
		495.354
		438.306
		396.385
		367.486
		345.067
		321.831
		299.449
		281.921
		268.961
		258.692
		249.889
		242.362
		237.351
		233.617
		231.053
		229.697
		229.548
		229.625
		229.06
		230.111
		231.359
		235.819
		259.555
		315.594
		385.231
		535.524
		905.351
		1122.03
		1163.25
		1173.93
		1178.4
		1179.16
		1178.41
		1181.78
		1181.86
		1180.66
		1182.23
		1175.73
		1168.27
		1127.95
		979.096
		757.519
		633.567
		571.364
		514.562
		455.035
		407.491
		375.254
		351.702
		329.689
		306.757
		287.229
		273.079
		261.545
		252.277
		244.87
		238.341
		234.586
		231.796
		230.059
		229.123
		228.613
		228.534
		229.042
		230.605
		233.343
		246.643
		292.886
		357.471
		459.771
		760.697
		1077.4
		1156.85
		1173.37
		1177.73
		1179.63
		1180.67
		1181.63
		1181.25
		1180.47
		1182.21
		1179.75
		1173.16
		1146.48
		1046.78
		827.372
		664.494
		589.304
		533.144
		474.648
		421.929
		384.977
		359.058
		336.773
		313.614
		292.077
		276.283
		264.54
		255.727
		246.554
		240.234
		235.83
		232.54
		230.479
		229.2
		227.816
		228.188
		228.524
		231.194
		230.674
		238.7
		272.036
		332.248
		410.211
		620.247
		992.97
		1136.95
		1161.41
		1170.61
		1173.07
		1173.46
		1174.42
		1174.92
		1174.15
		1173.32
		1171.36
		1169.51
		1154.97
		1090.11
		905.531
		707.379
		608.756
		551.456
		494.759
		437.056
		394.512
		365.618
		342.943
		320.473
		298.266
		280.655
		267.751
		257.601
		249.114
		242.042
		236.759
		233.006
		230.667
		229.621
		228.191
		227.935
		228.188
		228.898
		230.216
		234.676
		255.38
		308.422
		376.397
		513.182
		867.41
		1101.68
		1150.95
		1160.9
		1167.35
		1166.75
		1169.91
		1168.62
		1169.58
		1170.41
		1170.01
		1166.13
		1160.95
		1123.61
		982.832
		764.999
		633.918
		571.046
		514.949
		456.561
		407.712
		374.107
		350.39
		328.734
		306.652
		287.782
		271.15
		260.841
		251.816
		244.127
		238.341
		233.935
		231.729
		229.655
		228.472
		228.11
		228.333
		228.821
		229.924
		232.204
		243.687
		287.226
		349.859
		446.335
		724.44
		1055.33
		1145.42
		1163.53
		1166.77
		1168.14
		1168.74
		1168.15
		1168.26
		1168.71
		1170.51
		1168.07
		1160.95
		1139.2
		1048.04
		838.96
		668.689
		589.912
		534.918
		478.08
		422.734
		384.759
		358.611
		334.503
		313.284
		292.346
		276.582
		264.028
		254.616
		246.05
		239.399
		233.316
		231.908
		230.206
		228.861
		228.664
		228.346
		228.224
		229.058
		230.68
		236.966
		267.009
		326.091
		401.233
		591.864
		962.856
		1120.84
		1153.09
		1161.57
		1164.34
		1165.95
		1165.88
		1165.88
		1167.49
		1167.57
		1165.89
		1163.47
		1151.38
		1095
		920.403
		714.591
		610.48
		552.014
		495.269
		437.778
		394.484
		364.7
		342.314
		320.111
		298.11
		280.528
		267.004
		257.063
		248.875
		241.662
		236.437
		232.039
		231.625
		228.05
		227.351
		226.811
		227.07
		227.547
		228.65
		232.475
		251.354
		302.156
		367.791
		493.633
		832.753
		1087.62
		1140.06
		1152.51
		1155.52
		1157.45
		1154.89
		1156.61
		1158.41
		1158.53
		1155.82
		1152.18
		1144.11
		1111.38
		987.154
		771.058
		633.371
		567.942
		513.538
		454.731
		406.705
		372.94
		349.197
		328.321
		305.75
		286.727
		272.27
		260.869
		251.277
		243.898
		238.133
		233.393
		231.101
		229.392
		228.003
		227.399
		227.303
		228
		228.964
		230.988
		240.998
		281.251
		342.311
		430.744
		687.62
		1028.93
		1129.45
		1150.52
		1156.92
		1157.57
		1160.65
		1159.59
		1159.22
		1158.27
		1158.37
		1158.06
		1151.34
		1131.09
		1049.51
		846.437
		669.124
		587.502
		532.245
		475.159
		421.199
		383.332
		356.871
		335.551
		312.853
		291.228
		275.666
		263.421
		253.723
		245.899
		239.061
		234.48
		231.652
		229.427
		228.263
		226.641
		226.276
		227.287
		227.501
		228.713
		234.817
		261.579
		318.635
		390.327
		563.282
		928.799
		1103.9
		1138.15
		1144.91
		1148.77
		1149.67
		1150.25
		1151.99
		1150.61
		1150.09
		1148.58
		1145.01
		1134.85
		1088.61
		926.282
		717.923
		608.281
		549.633
		494.564
		437.667
		394.042
		363.701
		340.672
		320.066
		297.941
		280.682
		267.381
		256.872
		247.946
		240.489
		235.966
		231.998
		229.737
		228.321
		227.086
		226.757
		227.203
		227.882
		229.123
		232.469
		247.995
		296.203
		361.351
		476.636
		797.818
		1068.84
		1130.46
		1143.63
		1147.36
		1147.01
		1147.76
		1149.17
		1148.26
		1148.99
		1148.43
		1145.72
		1138.95
		1112.26
		996.86
		780.975
		635.753
		567.53
		514.285
		456.618
		406.448
		372.29
		346.341
		327.295
		305.086
		285.294
		271.311
		259.439
		250.571
		244.031
		237.11
		233.286
		230.508
		228.866
		227.799
		226.534
		227.359
		227.851
		228.586
		230.503
		238.833
		275.954
		336.992
		419.396
		655.567
		1003.23
		1114.5
		1137.79
		1140.93
		1144.75
		1147.14
		1148.4
		1149.41
		1149.74
		1149.87
		1150.19
		1147.82
		1128.82
		1058.16
		861.472
		675.788
		590.088
		533.785
		477.325
		421.955
		383.166
		356.297
		332.835
		312.825
		291.869
		275.575
		263.543
		252.275
		245.426
		238.332
		234.071
		230.992
		228.767
		227.789
		227.336
		226.986
		226.634
		227.775
		229
		233.327
		256.972
		311.506
		381.229
		538.099
		896.563
		1088.13
		1123.73
		1131.66
		1135.52
		1136.44
		1138.19
		1138.57
		1139.31
		1137.38
		1135.86
		1131.12
		1124.02
		1079.51
		930.886
		721.949
		606.922
		548.453
		493.96
		437.384
		393.041
		362.558
		340.145
		318.713
		297.617
		277.381
		266.588
		256.277
		248.383
		241.002
		235.798
		231.737
		229.165
		227.217
		226.468
		225.734
		225.494
		226.659
		228.452
		231.196
		244.21
		289.738
		353.274
		458.523
		756.747
		1041.04
		1108.16
		1122.25
		1127.35
		1129.77
		1128
		1132.24
		1130.69
		1130.84
		1130.46
		1130.19
		1125.19
		1100.5
		997.962
		788.599
		636.383
		563.695
		511.963
		457.03
		404.811
		370.107
		345.281
		325.876
		304.064
		284.374
		270.496
		258.874
		250.143
		242.93
		236.607
		232.917
		229.924
		228.079
		227.218
		226.389
		226.154
		226.832
		227.585
		229.459
		236.842
		269.743
		329.222
		407.672
		623.392
		972.782
		1096.98
		1119.97
		1126.83
		1128.64
		1130.46
		1132.11
		1130.51
		1130.65
		1129.94
		1125.79
		1123.31
		1108.84
		1045.99
		865.061
		674.619
		585.87
		530.401
		475.446
		420.319
		380.819
		353.134
		332.653
		311.425
		290.193
		274.499
		262.145
		252.603
		245.097
		238.153
		233.779
		230.571
		228.734
		227.046
		226.005
		225.801
		226.033
		226.34
		227.726
		231.919
		252.611
		304.63
		372.485
		514.651
		860.491
		1067.44
		1109.87
		1119.56
		1122.35
		1123.96
		1125.06
		1127.01
		1123.37
		1123.46
		1120.7
		1118.24
		1108.77
		1071.98
		935.299
		727.875
		606.597
		546.018
		493.114
		438.407
		391.573
		361.402
		338.782
		317.949
		296.831
		278.763
		265.418
		254.998
		246.951
		239.781
		234.376
		230.737
		228.171
		226.7
		225.9
		225.268
		225.171
		225.503
		226.588
		229.012
		240.461
		282.312
		344.189
		440.808
		718.31
		1016.04
		1091.14
		1106.24
		1111.57
		1113.2
		1114.23
		1115.26
		1114.91
		1114.84
		1114.6
		1113.04
		1107.96
		1088
		995.962
		793.273
		636.097
		562.785
		511.525
		455.414
		405.1
		369.378
		345.514
		325.11
		304.099
		284.577
		269.518
		258.633
		249.529
		242.156
		235.791
		231.853
		229.653
		228.218
		226.999
		226.054
		226.383
		226.711
		226.696
		228.117
		233.753
		263.943
		321.317
		395.818
		590.091
		939.507
		1077.2
		1104.67
		1110.83
		1112.74
		1115.58
		1115.54
		1117.62
		1117.19
		1117.23
		1114.71
		1111.49
		1096.77
		1042.51
		870.315
		678.281
		583.305
		528.473
		474.596
		420.278
		379.909
		353.022
		330.968
		311.084
		290.582
		273.866
		262.244
		252.417
		244.434
		237.65
		233.156
		229.905
		227.575
		226.657
		225.515
		225.033
		225.152
		225.971
		227.153
		231.642
		249.454
		299.03
		364.358
		492.517
		821.92
		1046.69
		1094.14
		1104.03
		1106.37
		1107.9
		1107.76
		1107.88
		1106.58
		1105.9
		1105.11
		1102.45
		1096.2
		1063.43
		940.396
		734.935
		607.154
		545.94
		494.343
		438.46
		391.851
		360.341
		338.553
		317.54
		296.715
		278.959
		265.448
		254.792
		246.692
		239.647
		234.071
		230.528
		228.314
		226.899
		225.632
		225.171
		225.272
		225.727
		226.37
		228.975
		238.914
		277.711
		337.799
		427.602
		686.286
		996.824
		1084.23
		1102.1
		1108.08
		1111.25
		1111.1
		1112.18
		1111.81
		1109.74
		1109.5
		1105.15
		1101.68
		1080.8
		999.078
		803.706
		640.993
		564.892
		511.936
		457.584
		405.912
		370.179
		345.635
		324.949
		303.203
		284.661
		269.371
		258.426
		249.33
		242.055
		236.539
		232.191
		228.605
		227.196
		226.213
		225.759
		224.928
		225.675
		226.395
		227.344
		232.813
		259.403
		314.703
		385.951
		561.936
		909.925
		1062.6
		1092.84
		1100.7
		1102.13
		1101.87
		1104.32
		1101.93
		1101.17
		1099.91
		1098.08
		1094.86
		1083.75
		1036.29
		877.048
		681.83
		580.917
		528.083
		474.562
		420.194
		379.622
		351.39
		330.698
		310.231
		290.115
		273.457
		261.412
		251.506
		243.807
		237.103
		231.868
		228.833
		227.271
		226.069
		225.422
		224.309
		224.442
		225.151
		226.048
		229.479
		245.53
		292.532
		356.241
		472.333
		783.766
		1021.38
		1073.44
		1084.13
		1089.65
		1089.99
		1091.86
		1094.65
		1096.89
		1095.69
		1092.81
		1093.53
		1084.53
		1056.14
		943.675
		739.91
		605.766
		543.126
		490.975
		436.86
		390.701
		358.839
		336.357
		315.848
		295.534
		279.903
		264.865
		254.716
		246.014
		238.979
		234.061
		230.718
		227.969
		226.484
		226.259
		225.385
		224.953
		225.461
		226.362
		228.224
		237.392
		273.158
		331.226
		414.617
		651.985
		970.972
		1067.1
		1084.61
		1088.23
		1090.07
		1089.91
		1090.73
		1091.94
		1091.36
		1091.14
		1090.29
		1085.29
		1071.01
		997.357
		810.605
		641.061
		560.699
		509.305
		453.169
		404.802
		368.712
		343.358
		323.204
		303.063
		284.039
		269.189
		258.182
		250.102
		241.901
		235.722
		231.543
		228.766
		227.127
		225.84
		224.967
		224.715
		224.842
		225.507
		226.608
		231.256
		254.347
		307.892
		376.338
		536.269
		875.706
		1044.8
		1075.58
		1084.01
		1088.17
		1090.15
		1092.08
		1091.59
		1093.61
		1092.58
		1088.66
		1087.51
		1077.47
		1033.17
		887.039
		689.712
		583.814
		526.671
		474.858
		420.721
		379.39
		351.302
		330.356
		309.97
		290.028
		273.257
		261.03
		251.541
		244.266
		237.176
		232.332
		228.977
		226.661
		225.46
		224.353
		223.973
		223.946
		224.565
		226.121
		228.599
		242.222
		286.152
		347.306
		453.499
		750.336
		1008.42
		1066.6
		1079.48
		1083.01
		1085.1
		1087.56
		1087.44
		1086.61
		1085.23
		1084.26
		1082.56
		1075.75
		1051.05
		949.092
		748.824
		608.101
		543.364
		491.971
		437.943
		391.833
		358.754
		336.256
		316.134
		295.742
		277.689
		263.738
		253.937
		245.6
		238.82
		233.833
		229.893
		226.74
		225.511
		224.903
		224.199
		223.694
		224.123
		225.07
		227.232
		234.799
		264.775
		323.006
		401.238
		617.474
		941.869
		1049.18
		1068.91
		1073.77
		1076.29
		1076.63
		1077.61
		1081.44
		1080.2
		1079.79
		1081.06
		1075.71
		1062.32
		996.846
		820.279
		643.612
		559.829
		508.472
		455.475
		402.359
		367.52
		342.383
		322.338
		302.985
		283.914
		268.638
		257.496
		248.446
		240.978
		234.889
		230.829
		227.983
		226.203
		224.953
		224.626
		223.845
		223.759
		225.111
		226.559
		229.861
		250.738
		301.288
		367.138
		512.837
		845.05
		1029.56
		1066.62
		1074.71
		1078.04
		1077.31
		1078.64
		1079.39
		1079.58
		1079.8
		1080.09
		1075.95
		1066.89
		1029.19
		892.817
		693.758
		581.224
		525.001
		473.762
		420.071
		377.394
		348.891
		328.956
		309.393
		289.3
		272.564
		260.159
		250.735
		242.848
		236.355
		231.933
		228.409
		226.579
		225.462
		223.728
		223.773
		223.256
		224.174
		225.209
		227.007
		238.808
		279.242
		341.078
		436.589
		714.853
		984.627
		1050.1
		1064.44
		1069.04
		1071.21
		1073.34
		1072.94
		1074.31
		1072.16
		1071.6
		1069.64
		1064.57
		1044.66
		951.974
		756.57
		609.208
		541.564
		491.777
		438.227
		390.666
		357.566
		334.823
		316.121
		295.73
		277.962
		264.161
		253.864
		245.768
		238.315
		232.974
		229.352
[truncated: 2,980 more rows]

## Sheet: ExFigd
		Alexa555 105 cycles			Alexa555	1st5	last5cycle
		11573			t/s	NormalizedFluor
		11549.5			0.01449	0.84723	0.84825
		11607.8			0.02899	0.8499	0.85065
		11652.3			0.04348	0.85326	0.85437
		11706			0.05797	0.85733	0.85827
		11767.2			0.07246	0.86332	0.86406
		11834.7			0.08696	0.87197	0.87246
		11900.1			0.10145	0.88416	0.88428
		11979			0.11594	0.90275	0.9023
		12051.5			0.13043	0.92735	0.92537
		12151			0.14493	0.95177	0.95022
		12263.4			0.15942	0.96245	0.96248
		12359.2			0.17391	0.96743	0.96774
		12527.1			0.18841	0.97837	0.97914
		12705.2			0.2029	0.99295	0.99368
		12904			0.21739	0.99708	0.99793
		13136.7			0.23188	0.99817	0.99904
		13401.8			0.24638	0.99837	0.99935
		13728.6			0.26087	0.99853	0.99967
		14100.4			0.27536	0.99897	0.99964
		14537.6			0.28986	0.99941	0.99998
		14995			0.30435	0.9993	0.99989
		15543.2			0.31884	0.99954	0.99947
		15968.7			0.33333	0.99969	0.99975
		16275.9			0.34783	0.99924	0.99965
		16465.9			0.36232	0.99836	0.99852
		16592.1			0.37681	0.99287	0.99353
		16656.8			0.3913	0.97955	0.98114
		16712.4			0.4058	0.97179	0.97278
		16808.3			0.42029	0.96761	0.96796
		16952.8			0.43478	0.96206	0.96169
		17211.8			0.44928	0.9529	0.95255
		17551.2			0.46377	0.94127	0.94182
		17782.1			0.47826	0.92935	0.93093
		17950.7			0.49275	0.91649	0.91848
		18021.1			0.50725	0.90096	0.90341
		18052.2			0.52174	0.88632	0.88834
		18031.3			0.53623	0.87478	0.87674
		18088.3			0.55072	0.86619	0.86782
		18094.9			0.56522	0.85843	0.86017
		18093.1			0.57971	0.85103	0.85267
		18103.1			0.5942	0.84568	0.84743
		18105.8			0.6087	0.84551	0.84695
		18109.4			0.62319	0.8477	0.84904
		18114.7			0.63768	0.85104	0.85213
		18134.1			0.65217	0.85487	0.85577
		18127.2			0.66667	0.86002	0.86091
		18143.6			0.68116	0.86773	0.8687
		18150.3			0.69565	0.87868	0.87942
		18137.5			0.71014	0.89496	0.89519
		18155.6			0.72464	0.91784	0.91632
		18153.8			0.73913	0.94428	0.94271
		18145.4			0.75362	0.95843	0.9583
		18136.3			0.76812	0.96385	0.96456
		18157			0.78261	0.97171	0.97234
		18146.9			0.7971	0.98808	0.98889
		18133.1			0.81159	0.99518	0.99554
		18135.1			0.82609	0.99623	0.99659
		18130.3			0.84058	0.99706	0.99708
		18105.7			0.85507	0.99754	0.99724
		18087.3			0.86957	0.99763	0.99754
		18043.4			0.88406	0.99766	0.99734
		17948.9			0.89855	0.99809	0.99759
		17795.6			0.91304	0.99833	0.9982
		17553.7			0.92754	0.99828	0.9983
		17287.6			0.94203	0.99795	0.99838
		17087.1			0.95652	0.99709	0.9977
		16956.6			0.97101	0.99388	0.99478
		16863			0.98551	0.98277	0.98455
		16792			1	0.97186	0.97332
		16715.2			1.01449	0.96725	0.9681
		16662.9			1.02899	0.96256	0.96275
		16559.6			1.04348	0.95481	0.95512
		16455.6			1.05797	0.94369	0.94426
		16302.6			1.07246	0.93175	0.93347
		16090.8			1.08696	0.91918	0.92178
		15868.6			1.10145	0.90486	0.90747
		15657.6			1.11594	0.88944	0.89234
		15428.3			1.13043	0.87675	0.87931
		15226.3			1.14493	0.86763	0.8696
		14986.2			1.15942	0.85996	0.86176
		14800.9			1.17391	0.8528	0.85411
		14574.7			1.18841	0.84622	0.84806
		14335.6			1.2029	0.84438	0.84606
		14049.8			1.21739	0.84607	0.84733
		13773.9			1.23188	0.8489	0.85042
		13510.4			1.24638	0.85259	0.85428
		13261.7			1.26087	0.85731	0.85866
		13042.3			1.27536	0.86427	0.8653
		12838.9			1.28986	0.87398	0.87495
		12631.4			1.30435	0.88839	0.88853
		12508.8			1.31884	0.90922	0.90835
		12373.5			1.33333	0.93574	0.93326
		12235.7			1.34783	0.9548	0.95365
		12091.4			1.36232	0.96169	0.96184
		11969.2			1.37681	0.96726	0.9679
		11826.1			1.3913	0.98213	0.98289
		11699.7			1.4058	0.99245	0.993
		11584.2			1.42029	0.99465	0.99514
		11463.2			1.43478	0.99541	0.99572
		11436.5			1.44928	0.99557	0.99589
		11422.2			1.46377	0.99571	0.99599
		11446			1.47826	0.99644	0.99613
		11480			1.49275	0.99623	0.99644
		11520.8			1.50725	0.99668	0.99679
		11585.6			1.52174	0.99613	0.99673
		11637.3			1.53623	0.99647	0.99689
		11692			1.55072	0.99645	0.99644
		11762.3			1.56522	0.99457	0.99543
		11835.3			1.57971	0.98552	0.98741
		11918.2			1.5942	0.97292	0.9748
		12021.3			1.6087	0.967	0.96854
		12138			1.62319	0.96284	0.96387
		12258.5			1.63768	0.95621	0.95727
		12401.7			1.65217	0.94581	0.94664
		12572.3			1.66667	0.93389	0.93681
		12771.4			1.68116	0.92206	0.92512
		13001			1.69565	0.90875	0.91191
		13280.7			1.71014	0.89277	0.89593
		13610.6			1.72464	0.87876	0.88236
		13983.8			1.73913	0.86883	0.87181
		14410.5			1.75362	0.86084	0.86389
		14850.7			1.76812	0.85337	0.8564
		15346.2			1.78261	0.84631	0.84909
		15800			1.7971	0.84297	0.84551
		16100			1.81159	0.84389	0.84659
		16295.6			1.82609	0.84647	0.84905
		16411.9			1.84058	0.85011	0.85276
		16489.1			1.85507	0.85429	0.85627
		16563			1.86957	0.86043	0.86221
		16662.1			1.88406	0.869	0.87097
		16815.2			1.89855	0.88153	0.88316
		17068.6			1.91304	0.90035	0.90096
		17400.4			1.92754	0.92544	0.92445
		17659			1.94203	0.9486	0.94822
		17771.1			1.95652	0.95835	0.95927
		17828.9			1.97101	0.96327	0.96434
		17900.2			1.98551	0.97525	0.97626
		17907.2			2	0.98949	0.99037
		17905.4			2.01449	0.99284	0.99406
		17926.9			2.02899	0.99352	0.99487
		17919.7			2.04348	0.9937	0.9953
		17940.7			2.05797	0.99415	0.99561
		17942.7			2.07246	0.99468	0.99573
		17949.4			2.08696	0.99502	0.99587
		17913.9			2.10145	0.99522	0.9961
		17940			2.11594	0.99552	0.99623
		17950.2			2.13043	0.99542	0.99646
		17951.8			2.14493	0.99541	0.99608
		17948.6			2.15942	0.99426	0.99485
		17967.4			2.17391	0.98841	0.99009
		17967.9			2.18841	0.97508	0.97755
		17968.8			2.2029	0.96716	0.96953
		17978.8			2.21739	0.96299	0.96538
		17970.9			2.23188	0.95701	0.95896
		17980			2.24638	0.94768	0.94963
		17990.2			2.26087	0.9358	0.93903
		17967.9			2.27536	0.92426	0.92838
		17970			2.28986	0.91141	0.91593
		17976.5			2.30435	0.89604	0.90061
		17945.9			2.31884	0.88161	0.88607
		17906.2			2.33333	0.87073	0.87464
		17880.8			2.34783	0.86207	0.86583
		17792.9			2.36232	0.85476	0.85826
		17636.9			2.37681	0.84751	0.851
		17400			2.3913	0.84259	0.84596
		17150.3			2.4058	0.84234	0.84569
		16947			2.42029	0.84503	0.848
		16813.4			2.43478	0.84822	0.85115
		16726.4			2.44928	0.85261	0.85486
		16660.2			2.46377	0.85797	0.8602
		16603.9			2.47826	0.86568	0.86809
		16530.5			2.49275	0.87712	0.87902
		16435.5			2.50725	0.89348	0.89492
		16316.6			2.52174	0.91618	0.91654
		16162.1			2.53623	0.94205	0.94215
		15958.1			2.55072	0.95597	0.95742
		15751.7			2.56522	0.96136	0.96338
		15559.1			2.57971	0.96942	0.97167
		15341.9			2.5942	0.98535	0.98808
		15101.4			2.6087	0.99164	0.99344
		14899.9			2.62319	0.9928	0.99462
		14680.9			2.63768	0.99332	0.99537
		14451.1			2.65217	0.99349	0.99541
		14208.8			2.66667	0.99374	0.99574
		13933.8			2.68116	0.99453	0.99591
		13654.5			2.69565	0.99418	0.99599
		13390.7			2.71014	0.99433	0.99624
		13150.2			2.72464	0.99423	0.9965
		12919			2.73913	0.99426	0.99607
		12726.2			2.75362	0.99359	0.99585
		12554.4			2.76812	0.98992	0.99254
		12400.6			2.78261	0.97812	0.98188
		12252.9			2.7971	0.96786	0.97089
		12118.3			2.81159	0.96326	0.96582
		11990.3			2.82609	0.95837	0.96056
		11850.8			2.84058	0.95001	0.95193
		11721.7			2.85507	0.93868	0.94136
		11586.7			2.86957	0.92751	0.93051
		11467.3			2.88406	0.9149	0.91859
		11388.8			2.89855	0.90047	0.90453
		11343.8			2.91304	0.88517	0.88921
		11324.4			2.92754	0.87322	0.87692
		11344.5			2.94203	0.86406	0.86743
		11378.2			2.95652	0.85651	0.85973
		11427.7			2.97101	0.84894	0.85231
		11476.5			2.98551	0.84307	0.84609
		11542.4			3	0.84151	0.84398
		11612.7
		11676.1
		11755.7
		11837
		11925.8
		12034.4
		12158.3
		12300.7
		12482.6
		12671.4
		12902.1
		13190.3
		13511.8
		13876.8
		14306.1
		14789
		15263.8
		15688.8
		15989.3
		16173.1
		16276.4
		16356.9
		16434.5
		16519.9
		16685
		16944
		17252.4
		17517.3
		17668.5
		17725.2
		17761.9
		17779.5
		17779.7
		17798.6
		17815.7
		17814.6
		17811.1
		17825.7
		17824.1
		17825.2
		17845.8
		17847.3
		17859.6
		17874.4
		17865.1
		17864.2
		17880.4
		17877.3
		17887.8
		17890.2
		17891
		17881.6
		17870.8
		17861.8
		17847.5
		17813.2
		17710.8
		17544.7
		17300.2
		17045.2
		16852.3
		16713.7
		16635.1
		16568.3
		16500.2
		16423.5
		16338.8
		16232.9
		16083.6
		15891.6
		15689.8
		15479.4
		15247.7
		15051.3
		14841.9
		14625
		14397.9
		14147.6
		13875.9
		13599.3
		13331.3
		13081.5
		12861.3
		12663.5
		12494.7
		12333.4
		12201.1
		12055.7
		11929.5
		11788.8
		11646.8
		11524.9
		11408.7
		11310.4
		11264.7
		11260.7
		11273.5
		11315.6
		11349.3
		11393.5
		11454.8
		11524
		11587.3
		11664
		11749.6
		11844.1
		11947.1
		12076.6
		12231.1
		12396.7
		12599.7
		12831.1
		13107.6
		13433.7
		13809.7
		14210.3
		14686.4
		15186.7
		15597.6
		15893.4
		16075.8
		16196
		16277
		16353.1
		16444.3
		16599.8
		16869.7
		17178.5
		17416.2
		17568.6
		17642.9
		17681.5
		17697.2
		17708.8
		17714.7
		17726.9
		17731.5
		17724.3
		17722.3
		17734.8
		17734.3
		17735
		17752.2
		17747.7
		17753.8
		17771.3
		17761.1
		17759.8
		17768.7
		17765.9
		17772.2
		17775.3
		17781.2
		17779.3
		17759.3
		17738.8
		17696.7
		17592.3
		17445.4
		17221.3
		16961.4
		16769.3
		16622.8
		16542.1
		16486
		16407.7
		16338.1
		16256.3
		16131.8
		15986.5
		15793.3
		15589.7
		15375.2
		15163
		14945.9
		14753.4
		14529.9
		14302.2
		14057.9
		13787.8
		13516.2
		13242.5
		12998.6
		12779.7
		12586
		12420.9
		12268.9
		12124.1
		11999.2
		11857.6
		11719.5
		11587.4
		11459.3
		11352.6
		11259.4
		11211.6
		11203.1
		11224.2
		11244.4
		11299.9
		11367.3
		11421.2
		11481.4
		11546.9
		11612.7
		11691
		11803.5
		11917.8
		12034
		12184.1
		12351.4
		12553
		12784.3
		13058.7
		13379.3
		13755.4
		14176.9
		14640.1
		15132.1
		15560.9
		15849.6
		16032.2
		16152.2
		16222.4
		16305.6
		16384.7
		16550.9
		16803.4
		17129.4
		17381.3
		17522.4
		17575.8
		17613
		17625.8
		17648.5
		17657.4
		17669.2
		17666.9
		17682.9
		17684.3
		17666.8
		17681.5
		17686.7
		17679.2
		17685.2
		17690.9
		17687.7
		17704.1
		17741.7
		17698.4
		17709.9
		17719.3
		17706.8
		17736.5
		17696.4
		17685.4
		17659.1
		17616.9
		17521.3
		17358.8
		17120.1
		16872
		16679.5
		16565.3
		16477.6
		16395.4
		16336.4
		16254.4
		16172
		16062.5
		15899.7
		15723.1
		15525.3
		15309.4
		15097.6
		14883.9
		14677.5
		14459.4
		14239.8
		13986.5
		13705.3
		13422
		13181.5
		12923.8
		12695
		12506.5
		12329.8
		12172.5
		12033.8
		11912.2
		11807.5
		11640.4
		11515.8
		11418.1
		11301.5
		11218.9
		11144.7
		11143.5
		11157.6
		11228.5
		11240.8
		11287.1
		11343.3
		11410
		11475.2
		11551.3
		11630
		11728.6
		11842.8
		11970.6
		12109
		12286
		12476.8
		12704.1
		12997.7
		13323.9
		13684.5
		14095.8
		14548.7
		15020.6
		15455
		15744.5
		15964
		16045.3
		16163
		16194.4
		16291.4
		16454
		16710.6
		17020.5
		17266.9
		17388.7
		17480.6
		17492.3
		17541.1
		17522.7
		17544.2
		17538.9
		17576.9
		17565.1
		17561.1
		17556.6
		17594.4
		17609.8
		17603.6
		17569.2
		17625.1
		17585.3
		17588.2
		17635.8
		17606.2
		17630.8
		17596.1
		17607.4
		17567.3
		17627.8
		17585.2
		17563.2
		17522.1
		17464.1
		17272.1
		17051.3
		16797.7
		16628
		16477.2
		16390.8
		16323.1
		16305
		16192.4
		16098.1
		15962
		15824.9
		15634.4
		15451.7
		15224.1
		15001
		14799.7
		14608.4
		14386.1
		14152.8
		13915.5
		13633.8
		13353.8
		13129.1
		12854.5
		12631.5
		12446.5
		12281.1
		12128.5
		11985.5
		11857.6
		11719.7
		11622.7
		11456.7
		11330.9
		11211
		11125.5
		11084.2
		11104.3
		11091.9
		11158.9
		11200.3
		11249.6
		11316.3
		11376.8
		11407.5
		11528.3
		11569.8
		11654.1
		11761.1
		11920.8
		12029.9
		12198.9
		12406
		12656.3
		12937.4
		13231
		13620.1
		14039.2
		14475.9
		14948.9
		15401.2
		15706.2
		15840.3
		15989.6
		16066
		16122.1
		16220.2
		16348.8
		16623.2
		16975.8
		17212.9
		17322.3
		17373.6
		17389.2
		17430.2
		17440.4
		17444
		17456.6
		17470.7
		17467.3
		17476
		17485.2
		17486.3
		17537.3
		17534.2
		17502.6
		17514
		17523.8
		17511.6
		17548.1
		17526.8
		17531.1
		17569.2
		17538.2
		17527
		17526.6
		17522.7
		17506.8
		17457.3
		17407.9
		17208.9
		16963.8
		16725.5
		16540.1
		16452.7
		16340.5
		16274.3
		16199.5
		16110.6
		16029.1
		15913
		15755.4
		15581.4
		15363.6
		15195.3
		14959
		14779.1
		14578.9
		14335.1
		14108.1
		13852.9
		13577.6
		13310.9
		13055.8
		12813.2
		12595.3
		12394.9
		12234.2
		12084.1
		11940.8
		11815.6
		11677.7
		11531.1
		11407.1
		11293.1
		11180
		11098.4
		11059.4
		11080.7
		11071
		11105.2
		11148.2
		11193
		11265
		11321.1
		11380.4
		11481.2
		11534.8
		11634.6
		11774.6
		11869.4
		12008
		12172.1
		12377.1
		12597.1
		12868.8
		13190.7
		13558
		13976.8
		14440.3
		14943
		15316.7
		15614
		15806.6
		15909.2
		15988
		16055.9
		16158.1
		16347.2
		16595.6
		16913.3
		17154.6
		17279.5
		17339.2
		17365
		17390
		17394.2
		17395.3
		17424.8
		17444.3
		17444.8
		17452.7
		17453.3
		17431.3
		17456.1
		17460
		17461.1
		17474.6
		17475.7
		17513.2
		17507.7
		17511.5
		17501.6
		17489.5
		17450.4
		17492.8
		17448
		17431.8
		17394.1
		17344.6
		17260.7
		17097.9
		16863.7
		16613.6
		16430.3
		16307
		16223.9
		16171
		16111.2
		16030.9
		15942.6
		15816.9
		15668.4
		15487.7
		15311.9
		15076.9
		14875.8
		14673
		14475
		14255.9
		14066
		13822
		13514.6
		13240.9
		12973
		12727.9
		12515.5
		12328.5
		12160.1
		12045.1
		11878.9
		11737.2
		11619.6
		11487.7
		11361.7
		11237.2
		11125
		11042.4
		11002
		10994.1
		11013.6
		11051.4
		11101.9
		11161.7
		11210.8
		11272.9
		11343.3
		11458.3
		11493
		11579.1
		11686.8
		11819.8
		11958.2
		12134.4
		12333.3
		12561.6
		12836.7
		13182.2
		13541.5
		13923.5
		14381.9
		14893.6
		15291.2
		15560.6
		15740.6
		15879.6
		15948.6
		16015.5
		16081.8
		16273.9
		16533.9
		16844.3
		17066.1
		17200.9
		17291.6
		17285.8
		17310.7
		17360.3
		17354.3
		17356.5
		17340.6
		17337.1
		17338.4
		17364.9
		17406.1
		17405.7
		17381
		17414.8
		17407
		17422.5
		17385
		17423.6
		17421.4
		17432.8
		17424.4
		17416.4
		17427.8
		17377.3
		17379.9
		17388.7
		17347.9
		17252.2
		17091.3
		16859.9
		16574.4
		16400.1
		16270.1
		16185.3
		16116.8
		16064.2
		15999.6
		15876.3
		15772.1
		15612.7
		15456.9
		15266.5
		15061.1
		14858.9
		14654.1
		14435.6
		14231.3
		14003
		13743.4
		13442.9
		13217.4
		12945.1
		12701.1
		12472.2
		12312.9
		12106.2
		11984.7
		11858.9
		11685.5
		11586.1
		11427.7
		11289.9
		11166.2
		11065.7
		11009.7
		10963.5
		10936
		10957.9
		11017
		11033.7
		11113.1
		11137.3
		11236.7
		11305.3
		11342.8
		11427.2
		11539.6
		11626.2
		11757.7
		11898.1
		12095.1
		12262.1
		12522.2
		12754.7
		13121.5
		13464.3
		13874.3
		14330.9
		14804.9
		15256.3
		15546.9
		15695.8
		15831.7
		15919
		16007
		16076.6
		16255.1
		16541.2
		16858.2
		17056.2
		17208.8
		17233.5
		17298.4
		17270.2
		17287.7
		17334.4
		17340.4
		17343
		17337.9
		17315.6
		17325.8
		17330.2
		17332
		17332.8
		17331.8
		17338.1
		17343.5
		17345.3
		17343
		17352.4
		17356.1
		17355.2
		17345.3
		17340.9
		17300.8
		17312.9
		17265.2
		17233.7
		17136.5
		16965.2
		16736.2
		16488.4
		16292.7
		16193.5
		16107.6
		16034.2
		15963.3
		15886.3
		15801.3
		15669.3
		15561
		15349.3
		15141.7
		14926.3
		14772.5
		14548.2
		14335.2
		14128.1
		13903.7
		13658
		13391.5
		13154.7
		12855
		12648.3
		12393.3
		12206.2
		12072.6
		11887.5
		11756.2
		11652.5
		11493.6
		11379.3
		11252.9
		11114.1
		11044.6
		10931.7
		10888.6
		10892.3
		10919.4
		10943.9
		10985.8
		11041.9
		11104.2
		11158.2
		11224.3
		11291.3
		11354.6
		11485.1
		11572.2
		11695.6
		11887.2
		12023.5
		12207.4
		12474.6
		12723.2
		13064
		13390.3
		13810.6
		14294.3
		14736.6
		15189.6
		15445.8
		15639.6
		15730.8
		15809.2
		15875.8
		16015.2
		16159.7
		16416.9
		16731.7
		16968.8
		17110.1
		17131
		17171.8
		17172.7
		17173.6
		17196.3
		17198.8
		17197.3
		17255.8
		17227.2
		17227.9
		17272.9
		17286.8
		17254.3
		17261
		17267.3
		17266.1
		17275.4
		17285
		17273.5
		17273.7
		17272.1
		17266.7
		17262.9
		17269.2
		17275
		17221.3
		17181.1
		17079.8
		16911.7
		16681.4
		16478.2
		16252.2
		16154.2
		16081.7
		15968.8
		15938.3
		15859.4
		15735.6
		15636.3
		15484.7
		15302.2
		15085.5
		14881.5
		14703.3
		14513.5
		14320.9
		14094.9
		13854.1
		13589.1
		13330.1
		13072.3
		12774.9
		12572.7
		12366.3
		12152.6
		11992.9
		11870.5
		11737.1
		11607.9
		11445.7
		11316.4
		11187.9
		11061
		10991.4
		10884.8
		10879.4
		10836.3
		10896.4
		10923.5
		10950.2
		10995.3
		11049.6
		11106.6
		11177.2
		11243.7
		11358.1
		11446.3
		11563.6
		11685.9
		11828.6
		11982.3
		12166.5
		12431.8
		12709.3
		13026.2
		13357.5
		13807.2
		14240.9
		14712.8
		15139
		15430.6
		15602.5
		15713.4
		15762.4
		15860.1
		15964.6
		16106.8
		16397.2
		16679.1
		16958
		17065.8
		17123.9
		17159.7
		17186.6
		17149
		17163.7
		17209
		17206.3
		17185.8
		17228.4
		17223.2
		17180.7
		17183.4
		17211.2
		17190.7
		17211.6
		17243.8
		17212.9
		17225.3
		17218.5
		17210.6
		17248.6
		17213.7
		17249.9
		17250
		17233.9
		17209.3
		17160
		17038.7
		16906.3
		16626.5
		16405.8
		16236.2
		16083.7
		16042.5
		15969.3
		15867
		15789.4
		15695.6
		15597.2
		15407.1
		15259.8
		15013.9
		14853.2
		14634.7
		14423.5
		14262.1
		14017.3
		13822.4
		13572.9
		13260.4
		13032.5
		12738.6
		12500.8
		12282.8
		12126.8
		11965.1
		11832.1
		11665
		11561.9
		11410.9
		11303.5
		11141.5
		11014.8
		10915.1
		10865.2
		10805.8
		10797.6
		10851.8
		10855.8
		10899.7
		10955.9
		11013.7
		11110.5
		11142.1
		11208.1
		11323.3
		11414.2
		11489
		11650.6
		11759.9
		11960.9
		12123.9
		12348.5
		12664.1
		12954.5
		13318.9
		13727.3
		14218.1
		14657
		15098.1
		15344.8
		15520.6
		15622
		15736.3
		15769.2
		15870.8
		16082.2
		16353.3
		16642.2
		16872.9
		16955.3
		17005.8
		17030.7
		17090.6
		17060.6
		17073.6
		17094.7
		17089.8
		17125.7
		17105.2
		17101.1
		17133.4
		17140.3
		17109.9
		17138.3
		17145
		17129.6
		17157
		17125
		17149.7
		17149.2
		17152.6
		17154.3
		17159.3
		17139.6
		17163.8
		17138.9
		17088.9
		16977.2
		16854.4
		16576.5
		16362
		16179.7
		16024.4
		15939.9
		15922.5
		15838.4
		15717
		15634.5
		15511.9
		15351.5
		15175.7
		14983.3
		14771
		14578.4
		14398.6
		14196.2
		13992.4
		13775.8
		13494.7
		13224.3
		12993.5
		12688.9
		12442.3
		12234.2
		12058
		11888.7
		11787.1
		11654.8
		11517.5
		11385.3
		11233.1
		11133.3
		11014.1
		10878
		10797.7
		10803.4
		10766.6
		10788.8
		10826.9
		10886.8
		10934
		10988.2
		11050.8
		11103.4
		11163.1
		11257.6
		11356.1
		11450.3
		11593.6
		11735.5
		11888.6
		12100.1
		12337
		12594.2
		12914.6
		13286.9
		13695.3
		14141.6
		14608.5
		15017.2
		15299.9
		15479
		15588.1
		15649.1
		15735.6
		15846.1
		16007.3
		16289.5
		16604.7
		16817.4
		16935.9
		17000.3
		17013.8
		17028.4
		17048.7
		17055.2
		17055.2
		17052.7
		17058.3
		17071.2
		17078.4
		17051
		17080.1
		17097.9
		17091.1
		17103
		17121.6
		17140.4
		17116.2
		17120.3
		17128.9
		17118.2
		17117.7
		17124.5
		17101.7
		17097
		17071.5
		17012.9
		16937.7
		16767.8
		16518.2
		16281.9
		16112.8
		15988.7
		15910.1
		15841.2
		15779.7
		15696.3
		15612.8
		15483.3
		15322
		15138.2
		14941
		14727.8
		14532.9
		14341.3
		14138.7
		13926
		13709.9
		13460.7
		13187.1
		12914.6
		12655.9
		12415.8
		12213.9
		12024.1
		11857.4
		11729.4
		11603.4
		11460.8
		11342.1
		11212
		11083.5
		10966
		10869.4
		10776.3
		10740.5
		10750.9
		10767.9
		10793.5
		10842.7
		10894.5
		10951.8
		11003.9
		11072.9
		11137.4
		11210.3
		11309
		11412.6
		11534.6
		11688.5
		11848
		12029.2
		12265.3
		12534.3
		12855.7
		13220.4
		13623.8
		14068.4
		14545.1
		14946
		15226.2
		15409.5
		15521.4
		15596.2
		15675.5
		15789.3
		15951.2
		16222.9
		16525.4
		16734.2
		16855.8
		16917.2
		16937.7
		16952.1
		16974.9
		16978.2
		16982.2
		16985
		16995.8
		16990.3
		16995.8
		17013.7
		17001.4
		17010
		17028.4
		17024.5
		17017.8
		17029.7
		17028.6
		17032.7
		17050.6
		17041.1
		17025.7
		17025.7
		17016.2
		17008.1
		16988.2
		16942.7
		16851.6
		16682.9
		16480
		16211
		16040.2
		15932.5
		15842.2
		15771.4
		15714.7
		15622.3
		15537.8
		15404
		15255.5
		15077.4
		14888
		14682.9
		14488.4
		14288.7
		14081.1
		13872.8
		13650.1
		13400.2
		13128.5
		12869.8
		12609.8
		12383.9
		12164.9
		11981.8
		11820.9
		11680.8
		11542.1
		11408.5
		11283.4
		11150.4
		11024.1
		10910
		10801.8
		10724.5
		10685.4
		10693.3
		10716.1
		10746.1
		10792.7
		10846.7
		10898.2
		10965.7
		11017.6
		11092.8
		11164
		11256.6
		11364
		11489.4
		11637.3
		11806.2
		11993.7
		12223.5
		12500.7
		12806.7
		13162.3
		13580.7
		14018.8
		14494
		14897.8
		15166.7
		15331.8
		15440.8
		15526.3
		15598.9
		15711.8
		15889
		16156.2
		16458.4
		16689.5
		16809.2
		16858.3
		16877.4
		16891.9
		16903.7
		16922.4
		16932
		16935
		16951.8
		16941.6
		16938.2
		16960.6
		16963.9
		16952.9
		16968
		16967.1
		16976.1
		16982.9
		16982.1
		16972.1
		16973.7
		16988.1
		16977.2
		16964.8
		16968.4
		16941.4
		16911.1
		16864
		16780.9
		16621.1
		16397.5
		16153.4
		15967.3
		15859.4
		15776.9
		15713.9
		15645.6
		15575.4
		15464
		15351.4
		15195.6
		15006.7
		14817.9
		14640
		14429.9
		14226.1
		14031.3
		13808.1
		13582.1
		13351.5
		13085.8
		12816.9
		12563.1
		12332.6
		12108.7
		11932
		11784.9
		11631.9
		11493.8
		11373.5
		11244.3
		11113.8
		11007.8
		10886.2
		10769.9
		10697.6
		10666.4
		10661.6
		10680.5
		10719.1
		10757
		10810.8
		10858.6
		10918.8
		10982.2
		11059.8
		11134.5
		11222.3
		11329.7
		11462.2
		11609.8
		11778.7
		11956.4
		12187.4
		12468.8
		12777.4
		13143.2
		13550.2
		13988
		14465.5
		14861.3
		15136.8
		15312
		15419.5
		15494.4
		15571.2
		15666.9
		15845.6
		16114.9
		16418
		16637.3
		16734.9
		16787.5
		16820.1
		16839.9
		16847.3
		16862.3
		16868
		16867.3
		16870.3
		16870.3
		16875.1
		16874.4
		16915.5
		16882
		16893.9
		16896.6
		16897.4
		16913.8
		16916.1
		16883.5
		16895.5
		16905
		16905.4
		16908.6
		16912.6
		16898.5
		16878.6
		16827.8
		16726.8
		16555.5
		16332.3
		16091.1
		15919.7
		15798.5
		15713
		15662.3
		15595.9
		15505
		15402.5
		15287.2
		15132.9
		14944.4
		14766.9
		14544.1
		14357
		14176.2
		13972.6
		13753.7
		13545.6
		13304.7
		13035.9
		12761.2
		12507.9
		12271.3
		12048.9
		11870.1
		11718.6
		11560.6
		11432.5
		11310.7
		11181.1
		11055.7
		10945.3
		10821.5
		10701.5
		10637.5
		10605
		10598.2
		10619.5
		10660.1
		10702.6
		10748
		10815.7
		10875.8
		10925
		10994.1
		11078.4
		11167.5
		11279.7
		11403.9
		11542.5
		11710.4
		11901.1
		12126.9
		12398.2
		12721.5
		13079
		13482.9
		13940.2
		14387.3
		14782.6
		15066.6
		15241.7
		15341
		15432
		15495.7
		15601.2
		15786.3
		16065.4
		16353.7
		16580.2
		16696.6
		16743.1
		16760.6
		16772.9
		16784.1
		16785.1
		16801.6
		16787.1
		16801.7
		16809.6
		16815.4
		16822.2
		16840
		16834.1
		16846.3
		16851.3
		16851.2
		16858.2
		16863.1
		16867.1
		16856.2
		16864.8
		16857.6
		16860.2
		16862.7
		16838.9
		16827.4
		16771.7
		16687.9
		16518.3
		16280.7
		16047.3
		15869.3
		15751.2
		15663.8
		15596.8
		15531.4
		15445.4
		15343.3
		15213.6
		15059.5
		14883.3
		14675.8
		14479
		14287.6
		14090.4
		13899
		13694.8
		13467.9
		13225.4
		12958.8
		12694.8
		12441
		12213.1
		12010.9
		11826.5
		11677.7
		11530.6
		11388.4
		11266.7
		11147.7
		11014.5
		10891.3
		10778.3
		10668.4
		10596.2
		10574.5
		10566.4
		10581.8
		10631.3
		10677
		10730.8
		10782.4
		10838.6
		10906.7
		10991.9
		11067.2
		11158
		11269.6
		11388.6
		11536.5
		11702.7
		11910.7
		12125.7
		12382.9
		12714.6
		13064.9
		13456.8
		13915.6
		14370.4
		14757.8
		15051.4
		15220.3
		15323.1
		15406.1
		15493.3
		15576.5
		15763.8
		16048
		16332.2
		16542.9
		16663.5
		16707.4
		16721.3
		16749.3
		16761.7
		16768.4
		16777.3
		16777.9
		16776.2
		16797.3
		16802.9
		16791.1
		16808.3
		16828.9
		16815.3
		16813.8
		16810.7
		16813.4
		16816.1
		16829.4
		16821.3
		16807.6
		16815.3
		16814.9
		16807.1
		16801.7
		16770
		16713.9
		16627.3
		16464.6
		16229.5
		15997.8
		15832.4
		15702.1
		15623.7
		15559.1
		15484.4
		15400
		15312.5
		15176.5
		15017.3
		14845.9
		14641.3
		14447.2
		14260.7
		14074.7
		13864.4
		13653.8
		13436.4
		13194.9
		12936.2
		12671.2
		12417
		12176
		11986.8
		11806
		11638.6
		11499
		11369.9
		11244.8
		11118
		10990.5
		10862.3
		10747.6
		10647.3
		10577.1
		10551.9
		10544.3
		10553.5
		10596.7
		10644
		10699.3
		10760.9
		10827.2
		10875
		10947.3
		11032.4
		11121.1
		11229.3
		11355.1
		11500
		11664.2
		11861.3
		12073.5
		12347.9
		12670.7
		13030
		13419.6
		13879.1
		14329.4
		14706.7
		14993.1
		15168.9
		15261
		15344.2
		15433.7
		15521.6
		15698.5
		15983.9
		16276.3
		16493.4
		16587.8
		16647.4
		16659.5
		16665.9
		16678.3
		16688.1
		16692.3
		16695.6
		16688
		16697.4
		16711.3
		16718.2
		16718.7
		16723.2
		16726.1
		16727.5
		16738.4
		16731.2
		16729.6
		16744.7
		16737.7
		16736.1
		16733.5
		16728.7
		16727.9
		16711.1
		16686.7
		16642
		16551.5
		16386.2
		16151.9
		15923.5
		15743.1
		15632.2
		15553.3
		15484.3
		15424
		15342.4
		15236.1
		15104.5
		14946.5
		14763.4
		14583.7
		14390.1
		14199.9
		14018.3
[truncated: 8,505 more rows]
