# Supplementary material for: Electrochemical fluorescence modulation enables simultaneous multicolour imaging
Source: Nat Photonics. 2025 May 2;19(7):718–24. doi: 10.1038/s41566-025-01672-7 (PMC12226343; doi:10.1038/s41566-025-01672-7)
Supplement: Supplementary file 14 — Summary of the fluorescence intensity data. [file 41566_2025_1672_MOESM14_ESM.xlsx]

## Sheet: EC spectra
		E/V	GFP	Alexa488	ATTO488	Alexa555	STAR580	Alexa594	Alexa568	mCherry	CF680	STARred	STARred	Alexa647	ATTO647N	SiR	CF640	Star635	ATTO655
		-0.8	0.98881	0.23145	0.74444	0.86118	0.73681	0.76982	0.4946	0.60443	0.95605	0.84781	0.86274	0.75565	0.68362	0.71534	0.47639	0.1197	0.05215
		-0.78788	0.98876	0.22746	0.74494	0.86125	0.73435	0.77084	0.50101	0.60428	0.95628	0.84782	0.86259	0.75548	0.68669	0.71537	0.47576	0.11926	0.05176
		-0.77576	0.98869	0.22413	0.7471	0.86134	0.73292	0.77272	0.50852	0.60413	0.95638	0.84804	0.8622	0.75612	0.68778	0.71585	0.47593	0.11914	0.05137
		-0.76364	0.98869	0.22441	0.7552	0.86154	0.73681	0.77439	0.51714	0.60396	0.95618	0.8484	0.86041	0.7577	0.68997	0.71722	0.4759	0.11969	0.05075
		-0.75152	0.9887	0.22532	0.76616	0.86167	0.73435	0.77612	0.52684	0.60379	0.9564	0.84886	0.85991	0.75822	0.69322	0.7188	0.47527	0.12032	0.0501
		-0.73939	0.98873	0.22645	0.77498	0.86169	0.73292	0.77785	0.5387	0.60362	0.95616	0.8495	0.85965	0.76049	0.69685	0.72053	0.47506	0.11995	0.04972
		-0.72727	0.98871	0.22881	0.77799	0.86167	0.7318	0.77964	0.55118	0.60344	0.95637	0.85047	0.86006	0.76498	0.6974	0.72166	0.47553	0.11986	0.04947
		-0.71515	0.98871	0.23075	0.78976	0.86159	0.73159	0.78166	0.56538	0.60327	0.95649	0.85158	0.86079	0.77117	0.69813	0.72321	0.47556	0.12028	0.04936
		-0.70303	0.98869	0.23864	0.80162	0.86157	0.7301	0.78424	0.58	0.60309	0.95678	0.85287	0.86276	0.77862	0.69947	0.72444	0.47583	0.12086	0.04936
		-0.69091	0.98865	0.24517	0.81284	0.86161	0.72948	0.78788	0.59491	0.60293	0.95689	0.85442	0.86287	0.78677	0.70037	0.72457	0.47683	0.12023	0.04935
		-0.67879	0.98862	0.2513	0.81877	0.86179	0.72654	0.79311	0.60893	0.60277	0.95713	0.8562	0.86342	0.79534	0.70194	0.72473	0.47638	0.11986	0.0493
		-0.66667	0.98863	0.26032	0.82903	0.86203	0.72539	0.79989	0.6241	0.60262	0.95743	0.85854	0.86421	0.80421	0.70368	0.72606	0.47652	0.12129	0.04929
		-0.65455	0.98866	0.27012	0.8392	0.86213	0.72364	0.80851	0.63766	0.60248	0.95735	0.86134	0.86684	0.81333	0.70614	0.72592	0.47705	0.12435	0.04937
		-0.64242	0.98866	0.2911	0.84389	0.86235	0.72465	0.81937	0.64972	0.60236	0.95767	0.86464	0.86963	0.8225	0.71138	0.7266	0.47685	0.12579	0.04946
		-0.6303	0.98866	0.31506	0.8547	0.86264	0.72324	0.83215	0.66075	0.60225	0.9582	0.86852	0.8708	0.83122	0.71353	0.72686	0.47736	0.12904	0.04954
		-0.61818	0.98867	0.33576	0.86559	0.86288	0.72255	0.84619	0.67022	0.60216	0.95814	0.87341	0.87303	0.83892	0.71596	0.72706	0.47819	0.13411	0.04962
		-0.60606	0.9887	0.36274	0.8756	0.86357	0.72245	0.86097	0.6774	0.60209	0.95853	0.87954	0.87516	0.84515	0.72288	0.7274	0.47871	0.14067	0.04988
		-0.59394	0.98876	0.41055	0.88106	0.86446	0.7213	0.87542	0.68359	0.60204	0.95866	0.8868	0.87707	0.84996	0.73097	0.72771	0.48019	0.14453	0.05015
		-0.58182	0.98878	0.47204	0.89028	0.86498	0.71995	0.88843	0.68909	0.60202	0.95896	0.89515	0.87907	0.85301	0.73749	0.72734	0.4817	0.15407	0.05013
		-0.5697	0.98879	0.50504	0.89821	0.86609	0.72009	0.89972	0.6932	0.60204	0.95885	0.90454	0.88197	0.85452	0.74456	0.72848	0.48189	0.16619	0.05002
		-0.55758	0.98881	0.53934	0.90849	0.86726	0.71948	0.90896	0.69655	0.60215	0.9587	0.91479	0.88515	0.85482	0.75202	0.72958	0.4851	0.17248	0.04982
		-0.54545	0.98888	0.56833	0.91169	0.86849	0.72086	0.91627	0.69944	0.60243	0.95908	0.925	0.88753	0.85481	0.7599	0.73038	0.48794	0.18664	0.04956
		-0.53333	0.98898	0.59484	0.91961	0.86916	0.72286	0.92226	0.70129	0.60296	0.95938	0.93474	0.88919	0.85489	0.76767	0.73241	0.4911	0.20227	0.04952
		-0.52121	0.98906	0.62792	0.92665	0.87059	0.72417	0.92748	0.70254	0.60381	0.9593	0.94364	0.89306	0.85517	0.77534	0.73325	0.49502	0.22186	0.04971
		-0.50909	0.98909	0.64058	0.93095	0.8722	0.72466	0.93196	0.70292	0.60507	0.95905	0.9513	0.89776	0.85573	0.78255	0.73611	0.5001	0.2322	0.04982
		-0.49697	0.9891	0.65503	0.93673	0.87311	0.72857	0.93584	0.70298	0.6068	0.95884	0.95737	0.90106	0.85632	0.78611	0.74017	0.50664	0.25575	0.04976
		-0.48485	0.98908	0.66526	0.94124	0.87503	0.72934	0.93921	0.70426	0.60908	0.9587	0.96198	0.90358	0.8567	0.79323	0.74396	0.51573	0.28304	0.04973
		-0.47273	0.98902	0.67613	0.94527	0.87702	0.7312	0.94221	0.70498	0.61198	0.95868	0.96528	0.90922	0.85657	0.80195	0.74792	0.52504	0.29805	0.04988
		-0.46061	0.98908	0.69714	0.94729	0.87809	0.73237	0.9446	0.70561	0.61557	0.95892	0.96753	0.91643	0.85692	0.80829	0.7521	0.53516	0.32822	0.05004
		-0.44848	0.9892	0.70818	0.95251	0.88049	0.7345	0.94656	0.70705	0.61977	0.95902	0.96896	0.92365	0.85762	0.81577	0.75782	0.54631	0.35698	0.05047
		-0.43636	0.98931	0.7199	0.95471	0.8834	0.73853	0.94834	0.70913	0.62449	0.95958	0.97013	0.92751	0.85863	0.82367	0.76298	0.55863	0.38487	0.05089
		-0.42424	0.98947	0.73291	0.95902	0.88511	0.74169	0.95011	0.70979	0.6296	0.96027	0.97101	0.93446	0.85963	0.83054	0.76845	0.56801	0.39924	0.05122
		-0.41212	0.98961	0.7482	0.96056	0.8891	0.74645	0.95167	0.71172	0.635	0.96078	0.97168	0.94043	0.86048	0.83495	0.77423	0.57895	0.42941	0.05153
		-0.4	0.98976	0.78022	0.96421	0.89396	0.74959	0.95316	0.71407	0.64058	0.96223	0.97223	0.94548	0.86103	0.83679	0.78116	0.59035	0.46095	0.0521
		-0.38788	0.98995	0.79846	0.96565	0.89995	0.75468	0.9544	0.71633	0.64624	0.96344	0.97266	0.94796	0.86163	0.83785	0.78787	0.60151	0.47688	0.05276
		-0.37576	0.99008	0.81464	0.96608	0.90336	0.75875	0.95531	0.71842	0.65185	0.96609	0.97298	0.95161	0.8622	0.84059	0.79432	0.61074	0.50925	0.05392
		-0.36364	0.99014	0.82697	0.96903	0.91074	0.76399	0.95584	0.72102	0.65731	0.96745	0.97323	0.95416	0.86243	0.84281	0.8005	0.6207	0.54156	0.05546
		-0.35152	0.99018	0.83917	0.96963	0.91838	0.76681	0.95613	0.72327	0.66252	0.96912	0.97344	0.95691	0.86251	0.8461	0.80872	0.63004	0.57129	0.05775
		-0.33939	0.99026	0.8569	0.97027	0.92209	0.77221	0.95625	0.72605	0.6674	0.97259	0.97367	0.95802	0.86231	0.84793	0.81659	0.63676	0.58485	0.06109
		-0.32727	0.99035	0.8658	0.9701	0.92884	0.7769	0.95659	0.73103	0.67188	0.97417	0.97391	0.96009	0.86176	0.85062	0.82422	0.6435	0.60763	0.06576
		-0.31515	0.99051	0.87172	0.97063	0.93435	0.77964	0.95721	0.73705	0.67591	0.97588	0.97406	0.96019	0.86143	0.85237	0.83048	0.64852	0.62281	0.07419
		-0.30303	0.99069	0.87467	0.97089	0.93656	0.78037	0.95813	0.74406	0.67942	0.97923	0.97417	0.96058	0.86159	0.85417	0.83739	0.65257	0.62804	0.08347
		-0.29091	0.9909	0.87818	0.97319	0.93979	0.7849	0.95934	0.75408	0.68235	0.98055	0.97428	0.9606	0.86172	0.85505	0.8427	0.6555	0.63551	0.09969
		-0.27879	0.99111	0.88307	0.97475	0.94171	0.78822	0.96113	0.76581	0.68463	0.98341	0.97445	0.96185	0.86158	0.85575	0.84729	0.65678	0.64107	0.11591
		-0.26667	0.99131	0.88495	0.97628	0.94289	0.78995	0.96347	0.77959	0.68621	0.98465	0.97465	0.96287	0.86146	0.85763	0.85094	0.65929	0.64617	0.13754
		-0.25455	0.99145	0.8845	0.97661	0.94334	0.79526	0.96633	0.79489	0.68701	0.9858	0.9748	0.9625	0.86207	0.8591	0.85416	0.66215	0.64899	0.15943
		-0.24242	0.99164	0.88183	0.97868	0.94405	0.79648	0.9696	0.81175	0.68701	0.98787	0.97493	0.96317	0.86274	0.85966	0.85658	0.66327	0.65328	0.18038
		-0.2303	0.99181	0.88119	0.97777	0.94459	0.80013	0.97304	0.82906	0.68639	0.98877	0.97505	0.96447	0.86303	0.86242	0.85857	0.66614	0.6571	0.20111
		-0.21818	0.99196	0.88165	0.98168	0.94482	0.80104	0.97614	0.84741	0.68547	0.98974	0.97525	0.96538	0.86309	0.86402	0.86141	0.66893	0.65915	0.22395
		-0.20606	0.99204	0.88064	0.97913	0.94519	0.80273	0.97836	0.86501	0.68455	0.99018	0.97565	0.96597	0.86381	0.86743	0.86214	0.67123	0.6627	0.24792
		-0.19394	0.99212	0.8829	0.9834	0.94555	0.80347	0.97997	0.88235	0.68394	0.99078	0.97615	0.96523	0.86533	0.86965	0.86406	0.67667	0.66522	0.27127
		-0.18182	0.99221	0.88342	0.98251	0.9458	0.80802	0.98073	0.89914	0.68394	0.99157	0.97674	0.96625	0.86757	0.87136	0.86532	0.68289	0.67055	0.29398
		-0.1697	0.99236	0.88646	0.98325	0.94636	0.8088	0.98106	0.91491	0.68486	0.99186	0.97744	0.96716	0.87002	0.87367	0.86817	0.69365	0.67522	0.3187
		-0.15758	0.99256	0.88894	0.98467	0.94703	0.8119	0.98147	0.92936	0.687	0.9924	0.97845	0.96852	0.87235	0.87912	0.8675	0.70964	0.68738	0.34718
		-0.14545	0.99283	0.88963	0.98557	0.94749	0.81454	0.98235	0.94181	0.69068	0.99259	0.97964	0.96878	0.87474	0.88737	0.87021	0.7301	0.70415	0.37915
		-0.13333	0.99314	0.89278	0.98452	0.9489	0.81833	0.98346	0.95317	0.69617	0.99258	0.98098	0.96895	0.87792	0.89384	0.87407	0.75642	0.71506	0.42553
		-0.12121	0.9935	0.89077	0.98381	0.95107	0.82358	0.98498	0.96171	0.70349	0.99273	0.98244	0.97033	0.88211	0.90139	0.87875	0.78353	0.74323	0.47311
		-0.10909	0.99391	0.89315	0.98519	0.95411	0.82558	0.98655	0.96826	0.71252	0.99284	0.98398	0.97254	0.88708	0.90803	0.8861	0.81126	0.78136	0.54723
		-0.09697	0.99441	0.9029	0.98467	0.95602	0.83247	0.98772	0.97327	0.72315	0.99305	0.98551	0.97308	0.89303	0.91634	0.89508	0.83822	0.82636	0.62135
		-0.08485	0.99491	0.90683	0.98442	0.96052	0.84062	0.98822	0.97632	0.73524	0.99373	0.98705	0.97553	0.89971	0.9238	0.90687	0.85803	0.84936	0.70118
		-0.07273	0.99527	0.91545	0.98296	0.96573	0.85025	0.98804	0.97863	0.74868	0.99415	0.98852	0.97792	0.90676	0.93047	0.9196	0.87337	0.89233	0.78172
		-0.06061	0.99556	0.92458	0.98307	0.9685	0.85915	0.9874	0.98123	0.76335	0.99458	0.98989	0.98168	0.9144	0.93387	0.93323	0.88527	0.92824	0.83967
		-0.04848	0.99589	0.93506	0.98256	0.97399	0.86871	0.98645	0.98357	0.77912	0.99467	0.99126	0.9827	0.92217	0.93878	0.94837	0.89195	0.94314	0.88965
		-0.03636	0.99618	0.95706	0.98344	0.97897	0.87793	0.98535	0.98462	0.79587	0.99487	0.99243	0.98568	0.92946	0.9447	0.96092	0.89965	0.96541	0.92349
		-0.02424	0.99649	0.965	0.98493	0.98114	0.88768	0.98457	0.98708	0.81348	0.99517	0.99349	0.98834	0.93635	0.95026	0.97192	0.90456	0.98096	0.94597
		-0.01212	0.99685	0.97206	0.98445	0.98482	0.89779	0.98378	0.98816	0.83167	0.99519	0.99446	0.99177	0.94341	0.95481	0.97997	0.90767	0.98918	0.96267
		1.11022e-16	0.99715	0.97877	0.98697	0.98769	0.90217	0.98321	0.98914	0.85012	0.99525	0.99533	0.99344	0.95039	0.95719	0.98808	0.91215	0.99136	0.97185
		0.01212	0.99752	0.98338	0.98398	0.98886	0.91172	0.98322	0.98984	0.86848	0.99554	0.99609	0.99532	0.95692	0.96232	0.99162	0.91452	0.99383	0.97959
		0.02424	0.99796	0.98918	0.98591	0.99074	0.92071	0.98304	0.99086	0.88641	0.99582	0.99663	0.9975	0.9624	0.96446	0.99518	0.91772	0.9969	0.98367
		0.03636	0.99833	0.99321	0.98814	0.99218	0.9279	0.98243	0.99127	0.90357	0.99595	0.99706	0.99827	0.9666	0.96686	0.99779	0.9185	0.99829	0.98747
		0.04848	0.99869	0.99519	0.9897	0.99341	0.93419	0.98203	0.99318	0.91962	0.99592	0.99743	0.99892	0.96966	0.96846	0.99699	0.92309	0.99984	0.98943
		0.06061	0.99903	0.99839	0.98677	0.99396	0.94044	0.98193	0.99491	0.93422	0.99572	0.99775	0.9986	0.9724	0.97134	0.9991	0.92534	0.99975	0.99139
		0.07273	0.99928	0.99982	0.98847	0.99495	0.94608	0.98116	0.99596	0.94704	0.99514	0.99801	0.99904	0.97547	0.97404	0.99893	0.92758	0.99889	0.99231
		0.08485	0.99946	0.99884	0.9901	0.99574	0.95047	0.97991	0.99694	0.95775	0.99518	0.99835	0.99827	0.97805	0.97587	1	0.92966	0.99787	0.9932
		0.09697	0.9995	0.99746	0.99106	0.99606	0.95351	0.97875	0.99685	0.96638	0.99536	0.99861	0.99754	0.98016	0.97806	0.99755	0.93446	0.99504	0.99397
		0.10909	0.99949	0.99653	0.99286	0.99659	0.96002	0.97739	0.99567	0.97318	0.9958	0.99878	0.99744	0.98249	0.98072	0.99969	0.93506	0.99093	0.99472
		0.12121	0.99951	0.99638	0.99263	0.99706	0.96543	0.97545	0.99389	0.97841	0.9959	0.9991	0.99832	0.9846	0.9825	0.99899	0.93791	0.98858	0.9952
		0.13333	0.99959	0.99667	0.99184	0.99729	0.96954	0.97368	0.99289	0.98232	0.99638	0.99922	0.99779	0.98647	0.98428	0.99917	0.93957	0.98374	0.99556
		0.14545	0.99966	0.99552	0.99198	0.99779	0.97545	0.97272	0.99252	0.98516	0.99629	0.99937	0.99687	0.98814	0.98606	0.99618	0.9406	0.97868	0.99581
		0.15758	0.99973	0.9926	0.99337	0.99828	0.97822	0.9721	0.99279	0.98721	0.99597	0.99956	0.99657	0.98943	0.98512	0.99735	0.94374	0.97591	0.99597
		0.1697	0.99977	0.99276	0.99213	0.99851	0.9813	0.97179	0.99351	0.98871	0.99578	0.99973	0.99776	0.99052	0.98741	0.99646	0.94698	0.97513	0.99617
		0.18182	0.99984	0.99472	0.99337	0.9988	0.98533	0.97198	0.99553	0.98992	0.99546	0.99971	0.99857	0.99171	0.98881	0.99698	0.94773	0.97242	0.99642
		0.19394	0.99994	0.99303	0.99377	0.99878	0.98658	0.97252	0.99585	0.99109	0.99544	0.99982	0.99873	0.99269	0.99107	0.99624	0.95151	0.96744	0.99668
		0.20606	1	0.99241	0.99328	0.9985	0.98921	0.97322	0.99543	0.9923	0.99536	0.99986	0.99965	0.993	0.99209	0.99458	0.95327	0.96484	0.99693
		0.21818	0.99996	0.98766	0.99591	0.99839	0.9931	0.97392	0.99411	0.99351	0.9949	0.99988	0.99954	0.99312	0.99332	0.99301	0.95456	0.96041	0.99718
		0.2303	0.99984	0.98901	0.99486	0.99847	0.99526	0.97457	0.99279	0.99469	0.99468	0.99998	0.999	0.99309	0.99508	0.99186	0.95714	0.95492	0.99755
		0.24242	0.99965	0.98502	0.99709	0.99899	0.99557	0.97505	0.99123	0.99578	0.99417	1	0.99861	0.99276	0.99573	0.99208	0.95912	0.94746	0.99792
		0.25455	0.99944	0.98215	0.99512	0.99932	0.9977	0.97537	0.99064	0.99674	0.99434	0.99987	0.99824	0.99212	0.99628	0.99286	0.96127	0.94364	0.99843
		0.26667	0.99917	0.97751	0.99577	0.99984	0.99804	0.97569	0.99006	0.99753	0.99423	0.99971	0.9978	0.99215	0.99826	0.9932	0.96177	0.93703	0.99895
		0.27879	0.99889	0.98008	0.99555	1	0.99775	0.97613	0.9902	0.99811	0.99433	0.99953	0.99783	0.99296	0.99837	0.99233	0.9627	0.93204	0.99922
		0.29091	0.99858	0.97994	0.99563	0.99998	0.99844	0.97678	0.98987	0.99842	0.99579	0.99931	0.99773	0.99311	0.99994	0.99209	0.96531	0.92962	0.99942
		0.30303	0.99825	0.97705	0.99477	0.99989	0.99825	0.97785	0.98957	0.99844	0.99632	0.99903	0.99921	0.99257	0.99924	0.99284	0.96778	0.92465	0.99955
		0.31515	0.99802	0.97759	0.99449	0.99976	0.99856	0.97717	0.98855	0.99816	0.99759	0.9987	0.99876	0.99264	0.99963	0.99188	0.9699	0.91804	0.99965
		0.32727	0.99779	0.97752	0.99439	0.99966	0.99879	0.97828	0.9874	0.99764	0.99786	0.99832	0.99893	0.99239	0.99963	0.99117	0.96999	0.91062	0.99977
		0.33939	0.99751	0.97651	0.99541	0.99942	1	0.98035	0.98559	0.99692	0.99814	0.9979	0.99802	0.99185	0.99905	0.99102	0.97264	0.90687	0.9999
		0.35152	0.99717	0.97342	0.99744	0.99911	0.99937	0.98321	0.98367	0.99606	0.99927	0.99754	0.99839	0.99107	0.99888	0.99013	0.97425	0.90084	0.99989
		0.36364	0.99682	0.97014	0.99906	0.99886	0.99883	0.98606	0.98104	0.99512	0.99951	0.99718	0.99854	0.99025	0.9988	0.98861	0.97446	0.89614	0.99951
		0.37576	0.99641	0.96817	0.99824	0.99877	0.99655	0.99029	0.97941	0.99414	0.99962	0.99681	0.99841	0.98944	0.99705	0.98993	0.97679	0.89322	0.99917
		0.38788	0.99603	0.96644	1	0.99868	0.99426	0.99212	0.97932	0.99317	0.99987	0.99647	0.99797	0.98856	0.99602	0.98932	0.98048	0.88777	0.99903
		0.4	0.99566	0.96503	0.99864	0.9987	0.99276	0.99274	0.9793	0.99226	0.99988	0.99615	0.99688	0.98736	0.99577	0.98754	0.98013	0.88198	0.99889
		0.38788	0.99534	0.96415	0.9963	0.99876	0.9909	0.99263	0.97912	0.99147	0.99978	0.99569	0.99574	0.98604	0.9929	0.98721	0.98325	0.878	0.99891
		0.37576	0.99508	0.9628	0.99622	0.99898	0.98903	0.99221	0.98005	0.9908	0.99938	0.99535	0.99553	0.98478	0.99319	0.98616	0.98565	0.87576	0.99894
		0.36364	0.99483	0.96231	0.9954	0.99923	0.98659	0.99203	0.98107	0.99019	0.99899	0.99492	0.99607	0.98337	0.99129	0.98675	0.98705	0.87128	0.99909
		0.35152	0.99452	0.96238	0.99527	0.99929	0.98211	0.99214	0.98007	0.98959	0.99844	0.99442	0.99606	0.98188	0.98793	0.98575	0.98874	0.86727	0.99927
		0.33939	0.99423	0.96089	0.99472	0.99926	0.97705	0.99241	0.9788	0.98896	0.99836	0.99391	0.99629	0.98092	0.98342	0.98513	0.99117	0.86572	0.99904
		0.32727	0.994	0.96043	0.9939	0.99912	0.971	0.9932	0.9785	0.98825	0.99745	0.99326	0.99394	0.98074	0.97967	0.98562	0.9925	0.86234	0.99863
		0.31515	0.99381	0.96002	0.9916	0.99901	0.96409	0.99449	0.97757	0.98739	0.99725	0.99261	0.99351	0.98071	0.97757	0.98671	0.99507	0.85842	0.99793
		0.30303	0.99367	0.96113	0.99339	0.99899	0.9602	0.99592	0.97593	0.98635	0.99682	0.992	0.99092	0.97967	0.97516	0.984	0.99506	0.85626	0.99698
		0.29091	0.9936	0.96002	0.99276	0.99905	0.95353	0.99731	0.97489	0.98507	0.99569	0.99134	0.98867	0.97858	0.96936	0.98298	0.99655	0.85332	0.9955
		0.27879	0.99348	0.96061	0.99253	0.99914	0.94625	0.99859	0.97542	0.9835	0.99489	0.99045	0.9865	0.97772	0.96429	0.98363	0.99785	0.85085	0.99317
		0.26667	0.99331	0.95908	0.98999	0.99908	0.93799	0.9991	0.97596	0.98162	0.99392	0.98961	0.9853	0.97653	0.95923	0.98235	0.99801	0.84823	0.99059
		0.25455	0.99318	0.95647	0.99149	0.9987	0.93008	0.99878	0.97596	0.97945	0.99283	0.98872	0.98403	0.97579	0.95391	0.98316	0.99908	0.84694	0.98721
		0.24242	0.99308	0.95588	0.99084	0.99809	0.92206	0.99796	0.97686	0.97702	0.99192	0.98779	0.98236	0.97558	0.94687	0.98206	0.99921	0.84381	0.98342
		0.2303	0.99298	0.95322	0.9939	0.99775	0.91484	0.99687	0.97733	0.97434	0.99087	0.98681	0.98142	0.97553	0.93999	0.98157	1	0.84055	0.97532
		0.21818	0.99287	0.94787	0.99199	0.99716	0.90714	0.99525	0.97753	0.97143	0.99044	0.98571	0.97981	0.97545	0.93328	0.9806	0.99662	0.83834	0.96722
		0.20606	0.99278	0.94665	0.99056	0.99682	0.9035	0.99296	0.97563	0.96831	0.98958	0.98445	0.97863	0.9755	0.92896	0.97962	0.99454	0.83456	0.95153
		0.19394	0.99274	0.94497	0.99056	0.99677	0.89681	0.99025	0.97372	0.96501	0.98823	0.98323	0.97699	0.97561	0.92312	0.97919	0.98976	0.83237	0.9353
		0.18182	0.99277	0.94415	0.98939	0.99668	0.89016	0.98718	0.97134	0.96154	0.98751	0.98202	0.97602	0.97579	0.91451	0.97652	0.98308	0.83078	0.90608
		0.1697	0.9928	0.94067	0.99027	0.99652	0.88433	0.98399	0.96918	0.95792	0.98657	0.98074	0.97578	0.97565	0.90999	0.97474	0.97125	0.82919	0.87326
		0.15758	0.99283	0.94167	0.99236	0.99653	0.88083	0.98085	0.967	0.95417	0.98616	0.97939	0.974	0.97516	0.90539	0.97332	0.95507	0.82319	0.83171
		0.14545	0.99286	0.9414	0.99047	0.99659	0.87781	0.97799	0.96624	0.95025	0.98603	0.97817	0.9739	0.9747	0.9	0.97013	0.93297	0.81673	0.78504
		0.13333	0.9929	0.93946	0.98958	0.99667	0.87572	0.97576	0.96491	0.94616	0.98467	0.97691	0.97308	0.97425	0.89792	0.96982	0.90675	0.81378	0.73787
		0.12121	0.9929	0.93924	0.9897	0.9965	0.87396	0.97425	0.96218	0.94188	0.98424	0.97568	0.97335	0.97347	0.8951	0.96477	0.8747	0.80832	0.69013
		0.10909	0.99299	0.93844	0.99049	0.99629	0.87152	0.97311	0.96051	0.93739	0.9831	0.97458	0.97194	0.97167	0.89317	0.96085	0.84032	0.80057	0.64655
		0.09697	0.99313	0.93599	0.98919	0.99522	0.87103	0.97188	0.95861	0.93266	0.98234	0.97362	0.97171	0.96863	0.89033	0.95471	0.80856	0.78901	0.61153
		0.08485	0.99322	0.93269	0.98941	0.99319	0.86921	0.96988	0.95664	0.9277	0.98162	0.97288	0.97031	0.96536	0.89026	0.95023	0.78159	0.78226	0.57889
		0.07273	0.99333	0.93047	0.98755	0.99195	0.86727	0.96741	0.95514	0.92246	0.98064	0.9722	0.96992	0.9617	0.89057	0.94068	0.75851	0.76641	0.55754
		0.06061	0.99342	0.92866	0.98901	0.98918	0.8641	0.96478	0.95449	0.91695	0.98025	0.97153	0.96859	0.9579	0.88915	0.93387	0.74219	0.74641	0.53633
		0.04848	0.99355	0.92379	0.98747	0.98582	0.86201	0.96244	0.95291	0.91117	0.97937	0.97087	0.9686	0.95456	0.88752	0.9259	0.7283	0.73348	0.52184
		0.03636	0.99366	0.91645	0.98624	0.98389	0.85813	0.96072	0.95075	0.90516	0.97879	0.97053	0.96715	0.9513	0.88819	0.9169	0.71837	0.70194	0.50735
		0.02424	0.9937	0.9112	0.98514	0.97947	0.85445	0.95967	0.94846	0.89897	0.97828	0.9702	0.96704	0.94767	0.88633	0.90691	0.71247	0.66797	0.49533
		0.01212	0.99364	0.90812	0.984	0.97413	0.85203	0.95883	0.94478	0.89266	0.97705	0.96993	0.96636	0.94431	0.88467	0.9001	0.7064	0.63467	0.48368
		1.11022e-16	0.99368	0.90567	0.98342	0.96815	0.8512	0.95797	0.94037	0.88627	0.97665	0.96971	0.96601	0.94137	0.88392	0.89221	0.70122	0.61906	0.47145
		-0.01212	0.99371	0.89955	0.98322	0.96523	0.84852	0.95705	0.93504	0.87984	0.97617	0.96941	0.9648	0.93853	0.88372	0.88591	0.69724	0.59036	0.45897
		-0.02424	0.99371	0.89258	0.98338	0.95998	0.84741	0.95609	0.92905	0.87344	0.97619	0.96925	0.9636	0.93622	0.88297	0.88117	0.69474	0.56799	0.44562
		-0.03636	0.99374	0.88844	0.98246	0.95578	0.84511	0.95566	0.92081	0.8671	0.97629	0.96921	0.96325	0.93408	0.88078	0.87694	0.69144	0.55928	0.43158
		-0.04848	0.99384	0.88301	0.98288	0.9541	0.84204	0.95525	0.91215	0.86088	0.97609	0.9692	0.96328	0.9328	0.87839	0.87292	0.68808	0.54469	0.41715
		-0.06061	0.99393	0.87438	0.98358	0.95147	0.83931	0.95455	0.90345	0.85479	0.97605	0.96917	0.96328	0.93181	0.87667	0.87005	0.68494	0.53298	0.40217
		-0.07273	0.99399	0.86806	0.98099	0.9495	0.83615	0.95349	0.89324	0.84885	0.97595	0.96905	0.96272	0.93057	0.87488	0.86795	0.68125	0.524	0.38686
		-0.08485	0.99397	0.85412	0.98232	0.94865	0.83298	0.95202	0.88108	0.84305	0.97619	0.96881	0.96222	0.92925	0.87317	0.86721	0.67801	0.52105	0.3706
		-0.09697	0.99386	0.84719	0.98147	0.94718	0.83106	0.95001	0.86853	0.83737	0.9764	0.96856	0.96175	0.92802	0.87255	0.86421	0.67496	0.51662	0.35437
		-0.10909	0.99377	0.83862	0.98098	0.94615	0.82903	0.94777	0.85351	0.8318	0.97616	0.96836	0.96227	0.92714	0.87084	0.8634	0.66932	0.51274	0.33837
		-0.12121	0.99371	0.83292	0.98161	0.94578	0.82651	0.94563	0.83705	0.82636	0.97635	0.9682	0.96228	0.92634	0.86461	0.86054	0.6636	0.51078	0.32237
		-0.13333	0.99358	0.82908	0.98059	0.94524	0.82449	0.94368	0.81923	0.82101	0.97652	0.96789	0.96141	0.92571	0.86545	0.85852	0.65828	0.50645	0.3083
		-0.14545	0.99346	0.81937	0.98039	0.94479	0.82273	0.94191	0.80088	0.81577	0.97662	0.96746	0.95865	0.92532	0.864	0.85641	0.6536	0.50209	0.29433
		-0.15758	0.99336	0.8151	0.9802	0.94427	0.82122	0.94005	0.78204	0.81061	0.97622	0.96706	0.95719	0.92514	0.85966	0.85464	0.64798	0.498	0.28281
		-0.1697	0.9933	0.81092	0.98014	0.94392	0.81921	0.93753	0.76531	0.80555	0.97596	0.96678	0.95687	0.92492	0.85516	0.85455	0.64106	0.49602	0.27188
		-0.18182	0.99325	0.81152	0.97891	0.94303	0.81764	0.93453	0.74946	0.80056	0.97615	0.96664	0.95689	0.92422	0.85223	0.85271	0.63473	0.49084	0.26213
		-0.19394	0.99318	0.8115	0.97943	0.94194	0.81536	0.93113	0.73552	0.79564	0.97609	0.96634	0.95576	0.92301	0.84974	0.85086	0.62865	0.48462	0.25301
		-0.20606	0.99303	0.8094	0.97876	0.94128	0.81378	0.92738	0.72285	0.79079	0.97548	0.966	0.95357	0.92081	0.84657	0.84802	0.62393	0.48133	0.24547
		-0.21818	0.99286	0.80683	0.97917	0.93959	0.8098	0.92362	0.71162	0.786	0.97514	0.96567	0.95245	0.9188	0.84319	0.84714	0.61743	0.47445	0.2395
		-0.2303	0.99265	0.80662	0.97705	0.9376	0.80577	0.92067	0.70248	0.78126	0.97501	0.96533	0.95212	0.91777	0.83996	0.84454	0.61008	0.4664	0.23236
		-0.24242	0.99241	0.80584	0.98053	0.93652	0.8016	0.91763	0.69402	0.77656	0.97485	0.96489	0.95097	0.9165	0.83583	0.84145	0.6048	0.45729	0.22302
		-0.25455	0.99217	0.80454	0.97965	0.93414	0.79709	0.91362	0.68756	0.7719	0.97449	0.96437	0.94893	0.9149	0.83824	0.83924	0.60007	0.45211	0.21368
		-0.26667	0.99197	0.79951	0.98095	0.93127	0.79252	0.90839	0.68322	0.76728	0.97378	0.96363	0.94777	0.91296	0.83406	0.83614	0.59506	0.44062	0.20433
		-0.27879	0.99164	0.79589	0.9807	0.92961	0.79	0.90167	0.6797	0.76268	0.97365	0.96275	0.94639	0.91148	0.82944	0.83312	0.58928	0.4277	0.19499
		-0.29091	0.9913	0.79644	0.98113	0.9257	0.78715	0.89351	0.67626	0.75811	0.97321	0.96183	0.94537	0.91029	0.82414	0.82816	0.584	0.42088	0.18565
		-0.30303	0.99101	0.7958	0.98055	0.92114	0.78471	0.88455	0.67414	0.75354	0.97182	0.96057	0.94355	0.90887	0.82053	0.82582	0.57888	0.40716	0.17631
		-0.31515	0.99073	0.78961	0.9794	0.91632	0.78144	0.87571	0.67227	0.74898	0.97124	0.95906	0.94235	0.90713	0.81752	0.82216	0.57001	0.39504	0.16887
		-0.32727	0.99044	0.78472	0.98016	0.91391	0.77858	0.86727	0.66991	0.74442	0.97023	0.95745	0.93839	0.905	0.81254	0.81909	0.56358	0.38506	0.16167
		-0.33939	0.99015	0.78121	0.97827	0.90925	0.77418	0.85966	0.66829	0.73985	0.97003	0.95566	0.93514	0.90299	0.80627	0.81641	0.55661	0.37991	0.15473
		-0.35152	0.98989	0.77547	0.97817	0.90502	0.76793	0.85275	0.66683	0.73526	0.96942	0.95353	0.93296	0.90105	0.79996	0.81399	0.5479	0.36915	0.14789
		-0.36364	0.98967	0.76974	0.97837	0.9031	0.76418	0.84666	0.66503	0.73065	0.96855	0.95114	0.93199	0.89922	0.79852	0.81193	0.54022	0.35761	0.14104
		-0.37576	0.98944	0.7575	0.97831	0.89955	0.76007	0.84111	0.66354	0.72601	0.96793	0.94842	0.92877	0.8974	0.79165	0.8095	0.53375	0.35171	0.1342
		-0.38788	0.98912	0.74241	0.97615	0.8963	0.75498	0.83611	0.66241	0.72135	0.9673	0.94545	0.92577	0.89547	0.78557	0.80681	0.52516	0.34021	0.12779
		-0.4	0.98879	0.73126	0.97476	0.89476	0.75288	0.83156	0.66145	0.71667	0.96614	0.94226	0.92254	0.89325	0.7789	0.80329	0.52033	0.32952	0.12195
		-0.41212	0.98847	0.71887	0.97453	0.89188	0.75	0.8274	0.66028	0.71199	0.96548	0.93883	0.92069	0.89108	0.77448	0.80011	0.51465	0.31821	0.11622
		-0.42424	0.98813	0.70781	0.97306	0.88936	0.74642	0.82355	0.65946	0.70733	0.96536	0.93502	0.91651	0.88947	0.76994	0.7964	0.50879	0.31218	0.11078
		-0.43636	0.98776	0.69536	0.97295	0.8873	0.74297	0.8199	0.65822	0.70272	0.9651	0.93112	0.91224	0.88759	0.7627	0.79376	0.50494	0.29875	0.10534
		-0.44848	0.98745	0.67747	0.97255	0.88637	0.73999	0.81638	0.65683	0.69816	0.96468	0.92711	0.90822	0.88455	0.75533	0.78948	0.50148	0.28359	0.0999
		-0.46061	0.98717	0.66623	0.97072	0.88449	0.7365	0.8128	0.65501	0.69367	0.96377	0.92298	0.90587	0.8812	0.75179	0.78553	0.49737	0.27537	0.09447
		-0.47273	0.98689	0.65696	0.96863	0.8824	0.73289	0.80897	0.65299	0.68927	0.96317	0.91888	0.90074	0.87732	0.75012	0.78064	0.49459	0.25809	0.09029
		-0.48485	0.98664	0.65138	0.96563	0.88126	0.72899	0.80492	0.65048	0.68498	0.96223	0.91488	0.89611	0.87247	0.74825	0.77646	0.4911	0.23993	0.08615
		-0.49697	0.98634	0.64634	0.96584	0.87885	0.72757	0.8009	0.64775	0.68081	0.96206	0.91089	0.89278	0.86631	0.74364	0.77196	0.48964	0.22067	0.08281
		-0.50909	0.98599	0.63949	0.96141	0.87632	0.72406	0.79696	0.645	0.67676	0.96182	0.90698	0.89129	0.85924	0.74032	0.76922	0.48586	0.21106	0.07964
		-0.52121	0.98567	0.6337	0.95885	0.87506	0.72045	0.79324	0.6415	0.6728	0.96153	0.90324	0.8879	0.85125	0.73335	0.76669	0.48449	0.19285	0.07647
		-0.53333	0.9853	0.62949	0.95742	0.87257	0.71769	0.78997	0.63765	0.66894	0.96155	0.89965	0.88262	0.84224	0.72898	0.76413	0.48293	0.17708	0.0733
		-0.54545	0.98489	0.62542	0.95387	0.87017	0.71472	0.78728	0.63312	0.66516	0.96127	0.89615	0.87662	0.83318	0.72577	0.7604	0.4809	0.17045	0.07046
		-0.55758	0.98447	0.61881	0.94649	0.86907	0.71207	0.78496	0.6275	0.66145	0.96059	0.89272	0.87383	0.82419	0.72349	0.75821	0.47946	0.15897	0.06793
		-0.5697	0.984	0.59956	0.94225	0.86722	0.70901	0.78297	0.62039	0.6578	0.96022	0.88935	0.86827	0.81565	0.72172	0.75554	0.47752	0.14908	0.06571
		-0.58182	0.98355	0.57938	0.93605	0.86574	0.70718	0.78137	0.61302	0.6542	0.95969	0.88601	0.86223	0.80772	0.71885	0.75237	0.47669	0.13956	0.06404
		-0.59394	0.98312	0.5608	0.92399	0.86445	0.70549	0.78012	0.60474	0.65064	0.95957	0.88274	0.85591	0.79993	0.71414	0.75018	0.47522	0.13516	0.06236
		-0.60606	0.98274	0.53713	0.91572	0.86388	0.70479	0.77912	0.59634	0.64711	0.95916	0.87953	0.85305	0.79244	0.71186	0.74699	0.4742	0.12783	0.06068
		-0.61818	0.98235	0.51095	0.91044	0.86294	0.70366	0.77836	0.58734	0.64362	0.95794	0.87635	0.84805	0.78561	0.70909	0.74411	0.47277	0.12223	0.05903
		-0.6303	0.98208	0.46082	0.90088	0.86213	0.70297	0.77768	0.5791	0.64017	0.95687	0.87321	0.84393	0.7798	0.7048	0.74156	0.47178	0.1196	0.05767
		-0.64242	0.98193	0.41452	0.88799	0.86178	0.70171	0.77709	0.57091	0.63677	0.95526	0.87013	0.83866	0.7743	0.70109	0.73797	0.47111	0.11399	0.05632
		-0.65455	0.98173	0.38912	0.87764	0.86121	0.70114	0.77623	0.56343	0.63341	0.95434	0.8672	0.83653	0.769	0.70038	0.73398	0.47073	0.10921	0.0557
		-0.66667	0.98156	0.36282	0.87369	0.86067	0.7007	0.77479	0.55605	0.6301	0.9533	0.86433	0.83212	0.76371	0.69707	0.73034	0.46994	0.10558	0.05515
		-0.67879	0.98137	0.34142	0.8579	0.86038	0.69941	0.77301	0.54926	0.62685	0.95096	0.86161	0.82978	0.75877	0.69445	0.72687	0.46938	0.10384	0.0546
		-0.69091	0.98115	0.3189	0.84574	0.85985	0.6985	0.77114	0.5426	0.62366	0.94942	0.85912	0.82768	0.7545	0.69285	0.72335	0.46892	0.1001	0.05406
		-0.70303	0.98095	0.29244	0.83875	0.85941	0.69881	0.76918	0.53682	0.62054	0.94662	0.85682	0.82679	0.75079	0.69146	0.71921	0.46819	0.0964	0.05354
		-0.71515	0.98076	0.28097	0.82221	0.85919	0.69766	0.76734	0.53099	0.61748	0.94559	0.85482	0.82452	0.74762	0.69056	0.71624	0.46778	0.09459	0.05305
		-0.72727	0.98053	0.26955	0.80526	0.85873	0.69681	0.76591	0.52576	0.6145	0.94461	0.85301	0.8232	0.74482	0.68782	0.71486	0.46743	0.0915	0.05271
		-0.73939	0.98029	0.25991	0.79021	0.85827	0.69578	0.76478	0.52068	0.6116	0.94297	0.85145	0.82334	0.74219	0.68666	0.71233	0.46732	0.08864	0.05256
		-0.75152	0.98007	0.24064	0.77975	0.85785	0.69499	0.76378	0.51622	0.60877	0.94241	0.85021	0.82306	0.74003	0.68553	0.71075	0.4667	0.08671	0.05241
		-0.76364	0.97983	0.23432	0.76121	0.85764	0.69314	0.76275	0.5118	0.60603	0.94181	0.84921	0.82191	0.73885	0.68394	0.71002	0.46692	0.08594	0.05226
		-0.77576	0.97954	0.22929	0.73906	0.85723	0.6937	0.76176	0.50784	0.60338	0.94096	0.84832	0.82181	0.73846	0.68316	0.71001	0.4665	0.08516	0.0521
		-0.78788	0.9793	0.22668	0.71976	0.85697	0.6952	0.76085	0.50417	0.60083	0.94044	0.84767	0.8211	0.73764	0.68184	0.7096	0.4661	0.08452	0.05195
		-0.8	0.97906	0.22271	0.71542	0.85693	0.69592	0.75983	0.50093	0.59837	0.94011	0.84724	0.82112	0.73722	0.68006	0.70825	0.46557	0.08429	0.0518
