# Supplementary material for: Electrochemical fluorescence modulation enables simultaneous multicolour imaging
Source: Nat Photonics. 2025 May 2;19(7):718–24. doi: 10.1038/s41566-025-01672-7 (PMC12226343; doi:10.1038/s41566-025-01672-7)
Supplement: Supplementary file 15 — Fluorescence intensity data. [file 41566_2025_1672_MOESM15_ESM.xlsx]

## Sheet: ExFig3
		E	ATTO655	STARred
		-0.8	0.01845	0.82059
		-0.68333	0.01909	0.83343
		-0.56667	0.0186	0.92451
		-0.45	0.05146	0.9677
		-0.33333	0.20398	0.97052
		-0.21667	0.77427	0.97843
		-0.1	0.99826	0.99521
		0.01667	1	0.99956
		0.13333	0.98837	1
		0.25	0.97122	0.99561
		0.13333	0.94998	0.98757
		0.01667	0.91577	0.97221
		-0.1	0.57433	0.9644
		-0.21667	0.32539	0.96213
		-0.33333	0.22636	0.95665
		-0.45	0.07479	0.92882
		-0.56667	0.02249	0.87817
		-0.68333	0.01883	0.83706
		-0.8	0.01709	0.81946
