# Supplementary material for: Electrochemical fluorescence modulation enables simultaneous multicolour imaging
Source: Nat Photonics. 2025 May 2;19(7):718–24. doi: 10.1038/s41566-025-01672-7 (PMC12226343; doi:10.1038/s41566-025-01672-7)
Supplement: Supplementary file 16 — Fluorescence intensity data and cross-talk data. [file 41566_2025_1672_MOESM16_ESM.xlsx]

## Sheet: Extended Data Fig. 4b
		EC spectra	Frame number	ATTO 655	STAR Red
			1	0.13742	0.81159
			2	0.08743	0.81485
			3	0.07016	0.81816
			4	0.06327	0.85408
			5	0.13571	0.883
			6	0.5288	0.92911
			7	0.9826	0.99088
			8	1	1
			9	0.98694	0.99165
			10	0.95811	0.98573
			11	0.92763	0.9954
			12	0.81942	0.97325
			13	0.51656	0.93647
			14	0.26501	0.89492
			15	0.13662	0.8653
			16	0.07991	0.85166
			17	0.05806	0.84535
			18	0.04531	0.84617

## Sheet: Extended Data Fig. 4d
		Frames used	Crosstalk factor
		2	0.09455
		3	0.0592
		4	0.04783
		5	0.04985
		6	0.03342
		7	0.04814
		8	0.02271
		9	0.03442
		10	0.03608
		11	0.02483
		12	0.03071
		13	0.02492
		14	0.0209
		15	0.01977
		16	0.02295
		17	0.01881
		18	0.01934
