# Supplementary material for: Electrochemical fluorescence modulation enables simultaneous multicolour imaging
Source: Nat Photonics. 2025 May 2;19(7):718–24. doi: 10.1038/s41566-025-01672-7 (PMC12226343; doi:10.1038/s41566-025-01672-7)
Supplement: Supplementary file 17 — Fluorescence intensity data and box-plot data. [file 41566_2025_1672_MOESM17_ESM.xlsx]

## Sheet: ExFig5b
		ATTO647N	ATTO655	STARred	SiR
	-0.7	0.62568	0.14611	0.87708	0.96793
	-0.4	0.7848	0.08808	0.88057	1
	-0.35	0.77656	0.11114	0.92915	0.99272
	-0.3	0.84692	0.41503	0.92915	0.9848
	-0.15	0.97315	0.86917	0.94083	0.97512
	0.15	1	1	1	0.91964

## Sheet: ExFig5e
		ATTO655-SiR	ATTO655-STAR635	ATTO655-STARred	SiR-STAR635	SiR-STARred	STAR635-STARred
		0.0126	0.01635	0.02347	0.00543	0.03119	-0.00123
		0.01991	0.03031	-0.00274	0.00337	-0.000564843	-0.000826896
		0.02482	0.04557	-0.02169	-0.00561	0.02853	-0.00342
		0.000822483	0.01979	0.02101	0.00628	0.03239	-0.00597
		0.01128	0.02981	0.00198	0.00411	0.01433	0.00271
